# Supplementary material for: Topology analysis and visualization of Potyvirus protein-protein interaction network
Source: BMC Syst Biol. 2014 Nov 20;8:129. doi: 10.1186/s12918-014-0129-8 (PMC4251984; doi:10.1186/s12918-014-0129-8)
Supplement: Additional file 1: — Initial potyvirus proteins interaction dataset (VVPIs). Dataset of potyvirus proteins interactions gathered from six different sources. [file 12918_2014_129_MOESM1_ESM.xlsx]

## Sheet: PPV
	Interaction	Protein A	Protein B	Reference	sp	Detection	Detected	Tested
	1	P1	P1	[44]	PPV	BiFC	0	1
	2	P1	HCPro	[44]	PPV	BiFC	0	1
	3	P1	P3	[44]	PPV	BiFC	0	1
	4	P1	6K1	[44]	PPV	BiFC	0	1
	5	P1	CI	[44]	PPV	BiFC	1	1
	6	P1	6K2	[44]	PPV	BiFC	0	1
	7	P1	VPg	[44]	PPV	BiFC	1	1
	8	P1	NIaPro	[44]	PPV	BiFC	1	1
	9	P1	NIb	[44]	PPV	BiFC	0	1
	10	P1	CP	[44]	PPV	BiFC	1	1
	11	HCPro	P1	[44]	PPV	BiFC	0	1
	12	HCPro	HCPro	[44]	PPV	BiFC	0	1
	13	HCPro	P3	[44]	PPV	BiFC	0	1
	14	HCPro	6K1	[44]	PPV	BiFC	0	1
	15	HCPro	CI	[44]	PPV	BiFC	1	1
	16	HCPro	6K2	[44]	PPV	BiFC	0	1
	17	HCPro	VPg	[44]	PPV	BiFC	0	1
	18	HCPro	NIaPro	[44]	PPV	BiFC	0	1
	19	HCPro	NIb	[44]	PPV	BiFC	0	1
	20	HCPro	CP	[44]	PPV	BiFC	0	1
	21	P3	P1	[44]	PPV	BiFC	0	1
	22	P3	HCPro	[44]	PPV	BiFC	0	1
	23	P3	P3	[44]	PPV	BiFC	0	1
	24	P3	6K1	[44]	PPV	BiFC	0	1
	25	P3	CI	[44]	PPV	BiFC	1	1
	26	P3	6K2	[44]	PPV	BiFC	0	1
	27	P3	VPg	[44]	PPV	BiFC	0	1
	28	P3	NIaPro	[44]	PPV	BiFC	1	1
	29	P3	NIb	[44]	PPV	BiFC	1	1
	30	P3	CP	[44]	PPV	BiFC	0	1
	31	6K1	P1	[44]	PPV	BiFC	0	1
	32	6K1	HCPro	[44]	PPV	BiFC	0	1
	33	6K1	P3	[44]	PPV	BiFC	0	1
	34	6K1	6K1	[44]	PPV	BiFC	0	1
	35	6K1	CI	[44]	PPV	BiFC	1	1
	36	6K1	6K2	[44]	PPV	BiFC	1	1
	37	6K1	VPg	[44]	PPV	BiFC	0	1
	38	6K1	NIaPro	[44]	PPV	BiFC	1	1
	39	6K1	NIb	[44]	PPV	BiFC	0	1
	40	6K1	CP	[44]	PPV	BiFC	0	1
	41	CI	P1	[44]	PPV	BiFC	0	1
	42	CI	HCPro	[44]	PPV	BiFC	1	1
	43	CI	P3	[44]	PPV	BiFC	1	1
	44	CI	6K1	[44]	PPV	BiFC	1	1
	45	CI	CI	[44]	PPV	BiFC	1	1
	46	CI	6K2	[44]	PPV	BiFC	1	1
	47	CI	VPg	[44]	PPV	BiFC	1	1
	48	CI	NIaPro	[44]	PPV	BiFC	1	1
	49	CI	NIb	[44]	PPV	BiFC	1	1
	50	CI	CP	[44]	PPV	BiFC	1	1
	51	6K2	P1	[44]	PPV	BiFC	0	1
	52	6K2	HCPro	[44]	PPV	BiFC	0	1
	53	6K2	P3	[44]	PPV	BiFC	0	1
	54	6K2	6K1	[44]	PPV	BiFC	1	1
	55	6K2	CI	[44]	PPV	BiFC	1	1
	56	6K2	6K2	[44]	PPV	BiFC	1	1
	57	6K2	VPg	[44]	PPV	BiFC	1	1
	58	6K2	NIaPro	[44]	PPV	BiFC	1	1
	59	6K2	NIb	[44]	PPV	BiFC	1	1
	60	6K2	CP	[44]	PPV	BiFC	0	1
	61	VPg	P1	[44]	PPV	BiFC	0	1
	62	VPg	HCPro	[44]	PPV	BiFC	0	1
	63	VPg	P3	[44]	PPV	BiFC	0	1
	64	VPg	6K1	[44]	PPV	BiFC	0	1
	65	VPg	CI	[44]	PPV	BiFC	1	1
	66	VPg	6K2	[44]	PPV	BiFC	1	1
	67	VPg	VPg	[44]	PPV	BiFC	1	1
	68	VPg	NIaPro	[44]	PPV	BiFC	1	1
	69	VPg	NIb	[44]	PPV	BiFC	1	1
	70	VPg	CP	[44]	PPV	BiFC	1	1
	71	NIaPro	P1	[44]	PPV	BiFC	0	1
	72	NIaPro	HCPro	[44]	PPV	BiFC	0	1
	73	NIaPro	P3	[44]	PPV	BiFC	1	1
	74	NIaPro	6K1	[44]	PPV	BiFC	1	1
	75	NIaPro	CI	[44]	PPV	BiFC	1	1
	76	NIaPro	6K2	[44]	PPV	BiFC	1	1
	77	NIaPro	VPg	[44]	PPV	BiFC	1	1
	78	NIaPro	NIaPro	[44]	PPV	BiFC	1	1
	79	NIaPro	NIb	[44]	PPV	BiFC	1	1
	80	NIaPro	CP	[44]	PPV	BiFC	1	1
	81	NIb	P1	[44]	PPV	BiFC	0	1
	82	NIb	HCPro	[44]	PPV	BiFC	0	1
	83	NIb	P3	[44]	PPV	BiFC	1	1
	84	NIb	6K1	[44]	PPV	BiFC	0	1
	85	NIb	CI	[44]	PPV	BiFC	1	1
	86	NIb	6K2	[44]	PPV	BiFC	1	1
	87	NIb	VPg	[44]	PPV	BiFC	1	1
	88	NIb	NIaPro	[44]	PPV	BiFC	1	1
	89	NIb	NIb	[44]	PPV	BiFC	1	1
	90	NIb	CP	[44]	PPV	BiFC	1	1
	91	CP	P1	[44]	PPV	BiFC	0	1
	92	CP	HCPro	[44]	PPV	BiFC	0	1
	93	CP	P3	[44]	PPV	BiFC	0	1
	94	CP	6K1	[44]	PPV	BiFC	0	1
	95	CP	CI	[44]	PPV	BiFC	1	1
	96	CP	6K2	[44]	PPV	BiFC	0	1
	97	CP	VPg	[44]	PPV	BiFC	1	1
	98	CP	NIaPro	[44]	PPV	BiFC	1	1
	99	CP	NIb	[44]	PPV	BiFC	1	1
	100	CP	CP	[44]	PPV	BiFC	1	1
	101	CI	P3NPIPO	[44]	PPV	BiFC	1	1
	102	P3NPIPO	CI	[44]	PPV	BiFC	1	1
	103	CP	P3NPIPO	[44]	PPV	BiFC	0	1
	104	P3NPIPO	CP	[44]	PPV	BiFC	0	1
	105	P3NPIPO	P3NPIPO	[44]	PPV	BiFC	0	1

## Sheet: SMV-P
	Interaction	Protein A	Protein B	Reference	sp	Detection	Intensity	Detected	Tested
	1	P1	P1	[45]	SMV-P	Y2H		0	1
	2	P1	HCPro	[45]	SMV-P	Y2H		0	1
	3	P1	P3	[45]	SMV-P	Y2H		0	1
	4	P1	6K1	[45]	SMV-P	Y2H		0	1
	5	P1	CI	[45]	SMV-P	Y2H		0	1
	6	P1	6K2	[45]	SMV-P	Y2H		0	1
	7	P1	VPg	[45]	SMV-P	Y2H		0	1
	8	P1	NIaPro	[45]	SMV-P	Y2H		0	1
	9	P1	NIb	[45]	SMV-P	Y2H		0	1
	10	P1	CP	[45]	SMV-P	Y2H		0	1
	11	HCPro	P1	[45]	SMV-P	Y2H		0	1
	12	HCPro	HCPro	[45]	SMV-P	Y2H	2	1	1
	13	HCPro	P3	[45]	SMV-P	Y2H		0	1
	14	HCPro	6K1	[45]	SMV-P	Y2H		0	1
	15	HCPro	CI	[45]	SMV-P	Y2H	2	1	1
	16	HCPro	6K2	[45]	SMV-P	Y2H		0	1
	17	HCPro	VPg	[45]	SMV-P	Y2H		0	1
	18	HCPro	NIaPro	[45]	SMV-P	Y2H	1	1	1
	19	HCPro	NIb	[45]	SMV-P	Y2H		0	1
	20	HCPro	CP	[45]	SMV-P	Y2H		0	1
	21	P3	P1	[45]	SMV-P	Y2H		0	1
	22	P3	HCPro	[45]	SMV-P	Y2H		0	1
	23	P3	P3	[45]	SMV-P	Y2H		0	1
	24	P3	6K1	[45]	SMV-P	Y2H		0	1
	25	P3	CI	[45]	SMV-P	Y2H		0	1
	26	P3	6K2	[45]	SMV-P	Y2H		0	1
	27	P3	VPg	[45]	SMV-P	Y2H	1	1	1
	28	P3	NIaPro	[45]	SMV-P	Y2H	1	1	1
	29	P3	NIb	[45]	SMV-P	Y2H		0	1
	30	P3	CP	[45]	SMV-P	Y2H		0	1
	31	6K1	P1	[45]	SMV-P	Y2H		0	1
	32	6K1	HCPro	[45]	SMV-P	Y2H		0	1
	33	6K1	P3	[45]	SMV-P	Y2H		0	1
	34	6K1	6K1	[45]	SMV-P	Y2H		0	1
	35	6K1	CI	[45]	SMV-P	Y2H		0	1
	36	6K1	6K2	[45]	SMV-P	Y2H		0	1
	37	6K1	VPg	[45]	SMV-P	Y2H	2	1	1
	38	6K1	NIaPro	[45]	SMV-P	Y2H	2	1	1
	39	6K1	NIb	[45]	SMV-P	Y2H		0	1
	40	6K1	CP	[45]	SMV-P	Y2H		0	1
	41	CI	P1	[45]	SMV-P	Y2H		0	1
	42	CI	HCPro	[45]	SMV-P	Y2H		0	1
	43	CI	P3	[45]	SMV-P	Y2H		0	1
	44	CI	6K1	[45]	SMV-P	Y2H	2	1	1
	45	CI	CI	[45]	SMV-P	Y2H	1	1	1
	46	CI	6K2	[45]	SMV-P	Y2H		0	1
	47	CI	VPg	[45]	SMV-P	Y2H	1	1	1
	48	CI	NIaPro	[45]	SMV-P	Y2H	2	1	1
	49	CI	NIb	[45]	SMV-P	Y2H	1	1	1
	50	CI	CP	[45]	SMV-P	Y2H		0	1
	51	6K2	P1	[45]	SMV-P	Y2H		0	1
	52	6K2	HCPro	[45]	SMV-P	Y2H		0	1
	53	6K2	P3	[45]	SMV-P	Y2H		0	1
	54	6K2	6K1	[45]	SMV-P	Y2H		0	1
	55	6K2	CI	[45]	SMV-P	Y2H		0	1
	56	6K2	6K2	[45]	SMV-P	Y2H		0	1
	57	6K2	VPg	[45]	SMV-P	Y2H		0	1
	58	6K2	NIaPro	[45]	SMV-P	Y2H	1	1	1
	59	6K2	NIb	[45]	SMV-P	Y2H		0	1
	60	6K2	CP	[45]	SMV-P	Y2H		0	1
	61	VPg	P1	[45]	SMV-P	Y2H		0	1
	62	VPg	HCPro	[45]	SMV-P	Y2H		0	1
	63	VPg	P3	[45]	SMV-P	Y2H		0	1
	64	VPg	6K1	[45]	SMV-P	Y2H	1	1	1
	65	VPg	CI	[45]	SMV-P	Y2H	2	1	1
	66	VPg	6K2	[45]	SMV-P	Y2H	2	1	1
	67	VPg	VPg	[45]	SMV-P	Y2H	3	1	1
	68	VPg	NIaPro	[45]	SMV-P	Y2H	2	1	1
	69	VPg	NIb	[45]	SMV-P	Y2H	2	1	1
	70	VPg	CP	[45]	SMV-P	Y2H		0	1
	71	NIaPro	P1	[45]	SMV-P	Y2H		0	1
	72	NIaPro	HCPro	[45]	SMV-P	Y2H	1	1	1
	73	NIaPro	P3	[45]	SMV-P	Y2H	1	1	1
	74	NIaPro	6K1	[45]	SMV-P	Y2H	2	1	1
	75	NIaPro	CI	[45]	SMV-P	Y2H	1	1	1
	76	NIaPro	6K2	[45]	SMV-P	Y2H	2	1	1
	77	NIaPro	VPg	[45]	SMV-P	Y2H	2	1	1
	78	NIaPro	NIaPro	[45]	SMV-P	Y2H	3	1	1
	79	NIaPro	NIb	[45]	SMV-P	Y2H	2	1	1
	80	NIaPro	CP	[45]	SMV-P	Y2H	1	1	1
	81	NIb	P1	[45]	SMV-P	Y2H		0	1
	82	NIb	HCPro	[45]	SMV-P	Y2H	2	1	1
	83	NIb	P3	[45]	SMV-P	Y2H	2	1	1
	84	NIb	6K1	[45]	SMV-P	Y2H	3	1	1
	85	NIb	CI	[45]	SMV-P	Y2H	2	1	1
	86	NIb	6K2	[45]	SMV-P	Y2H	2	1	1
	87	NIb	VPg	[45]	SMV-P	Y2H	2	1	1
	88	NIb	NIaPro	[45]	SMV-P	Y2H	3	1	1
	89	NIb	NIb	[45]	SMV-P	Y2H	2	1	1
	90	NIb	CP	[45]	SMV-P	Y2H	2	1	1
	91	CP	P1	[45]	SMV-P	Y2H		0	1
	92	CP	HCPro	[45]	SMV-P	Y2H	1	1	1
	93	CP	P3	[45]	SMV-P	Y2H		0	1
	94	CP	6K1	[45]	SMV-P	Y2H		0	1
	95	CP	CI	[45]	SMV-P	Y2H		0	1
	96	CP	6K2	[45]	SMV-P	Y2H		0	1
	97	CP	VPg	[45]	SMV-P	Y2H		0	1
	98	CP	NIaPro	[45]	SMV-P	Y2H		0	1
	99	CP	NIb	[45]	SMV-P	Y2H		0	1
	100	CP	CP	[45]	SMV-P	Y2H	2	1	1

## Sheet: SYSV-O
	Interaction	Protein A	Protein B	Reference	sp	Detection	Intensity	Detected	Tested
	1	P1	P1	[45]	SYSV-O	Y2H	3	1	1
	2	P1	HCPro	[45]	SYSV-O	Y2H		0	1
	3	P1	P3	[45]	SYSV-O	Y2H		0	1
	4	P1	6K1	[45]	SYSV-O	Y2H	2	1	1
	5	P1	CI	[45]	SYSV-O	Y2H	1	1	1
	6	P1	6K2	[45]	SYSV-O	Y2H		0	1
	7	P1	VPg	[45]	SYSV-O	Y2H	1	1	1
	8	P1	NIaPro	[45]	SYSV-O	Y2H		0	1
	9	P1	NIb	[45]	SYSV-O	Y2H		0	1
	10	P1	CP	[45]	SYSV-O	Y2H	2	1	1
	11	HCPro	P1	[45]	SYSV-O	Y2H		0	1
	12	HCPro	HCPro	[45]	SYSV-O	Y2H	3	1	1
	13	HCPro	P3	[45]	SYSV-O	Y2H		0	1
	14	HCPro	6K1	[45]	SYSV-O	Y2H		0	1
	15	HCPro	CI	[45]	SYSV-O	Y2H		0	1
	16	HCPro	6K2	[45]	SYSV-O	Y2H		0	1
	17	HCPro	VPg	[45]	SYSV-O	Y2H	2	1	1
	18	HCPro	NIaPro	[45]	SYSV-O	Y2H		0	1
	19	HCPro	NIb	[45]	SYSV-O	Y2H		0	1
	20	HCPro	CP	[45]	SYSV-O	Y2H	1	1	1
	21	P3	P1	[45]	SYSV-O	Y2H	1	1	1
	22	P3	HCPro	[45]	SYSV-O	Y2H	2	1	1
	23	P3	P3	[45]	SYSV-O	Y2H	1	1	1
	24	P3	6K1	[45]	SYSV-O	Y2H	3	1	1
	25	P3	CI	[45]	SYSV-O	Y2H	2	1	1
	26	P3	6K2	[45]	SYSV-O	Y2H	1	1	1
	27	P3	VPg	[45]	SYSV-O	Y2H	2	1	1
	28	P3	NIaPro	[45]	SYSV-O	Y2H	2	1	1
	29	P3	NIb	[45]	SYSV-O	Y2H	2	1	1
	30	P3	CP	[45]	SYSV-O	Y2H		0	1
	31	6K1	P1	[45]	SYSV-O	Y2H		0	1
	32	6K1	HCPro	[45]	SYSV-O	Y2H		0	1
	33	6K1	P3	[45]	SYSV-O	Y2H		0	1
	34	6K1	6K1	[45]	SYSV-O	Y2H		0	1
	35	6K1	CI	[45]	SYSV-O	Y2H		0	1
	36	6K1	6K2	[45]	SYSV-O	Y2H		0	1
	37	6K1	VPg	[45]	SYSV-O	Y2H	1	1	1
	38	6K1	NIaPro	[45]	SYSV-O	Y2H	2	1	1
	39	6K1	NIb	[45]	SYSV-O	Y2H		0	1
	40	6K1	CP	[45]	SYSV-O	Y2H		0	1
	41	CI	P1	[45]	SYSV-O	Y2H	2	1	1
	42	CI	HCPro	[45]	SYSV-O	Y2H		0	1
	43	CI	P3	[45]	SYSV-O	Y2H		0	1
	44	CI	6K1	[45]	SYSV-O	Y2H		0	1
	45	CI	CI	[45]	SYSV-O	Y2H	2	1	1
	46	CI	6K2	[45]	SYSV-O	Y2H		0	1
	47	CI	VPg	[45]	SYSV-O	Y2H	1	1	1
	48	CI	NIaPro	[45]	SYSV-O	Y2H	1	1	1
	49	CI	NIb	[45]	SYSV-O	Y2H		0	1
	50	CI	CP	[45]	SYSV-O	Y2H	2	1	1
	51	6K2	P1	[45]	SYSV-O	Y2H		0	1
	52	6K2	HCPro	[45]	SYSV-O	Y2H		0	1
	53	6K2	P3	[45]	SYSV-O	Y2H		0	1
	54	6K2	6K1	[45]	SYSV-O	Y2H		0	1
	55	6K2	CI	[45]	SYSV-O	Y2H	2	1	1
	56	6K2	6K2	[45]	SYSV-O	Y2H		0	1
	57	6K2	VPg	[45]	SYSV-O	Y2H	1	1	1
	58	6K2	NIaPro	[45]	SYSV-O	Y2H		0	1
	59	6K2	NIb	[45]	SYSV-O	Y2H		0	1
	60	6K2	CP	[45]	SYSV-O	Y2H		0	1
	61	VPg	P1	[45]	SYSV-O	Y2H	2	1	1
	62	VPg	HCPro	[45]	SYSV-O	Y2H	2	1	1
	63	VPg	P3	[45]	SYSV-O	Y2H		0	1
	64	VPg	6K1	[45]	SYSV-O	Y2H	1	1	1
	65	VPg	CI	[45]	SYSV-O	Y2H	1	1	1
	66	VPg	6K2	[45]	SYSV-O	Y2H	3	1	1
	67	VPg	VPg	[45]	SYSV-O	Y2H	3	1	1
	68	VPg	NIaPro	[45]	SYSV-O	Y2H		0	1
	69	VPg	NIb	[45]	SYSV-O	Y2H		0	1
	70	VPg	CP	[45]	SYSV-O	Y2H	2	1	1
	71	NIaPro	P1	[45]	SYSV-O	Y2H	2	1	1
	72	NIaPro	HCPro	[45]	SYSV-O	Y2H	1	1	1
	73	NIaPro	P3	[45]	SYSV-O	Y2H		0	1
	74	NIaPro	6K1	[45]	SYSV-O	Y2H	2	1	1
	75	NIaPro	CI	[45]	SYSV-O	Y2H	3	1	1
	76	NIaPro	6K2	[45]	SYSV-O	Y2H	1	1	1
	77	NIaPro	VPg	[45]	SYSV-O	Y2H		0	1
	78	NIaPro	NIaPro	[45]	SYSV-O	Y2H	3	1	1
	79	NIaPro	NIb	[45]	SYSV-O	Y2H	3	1	1
	80	NIaPro	CP	[45]	SYSV-O	Y2H	2	1	1
	81	NIb	P1	[45]	SYSV-O	Y2H		0	1
	82	NIb	HCPro	[45]	SYSV-O	Y2H		0	1
	83	NIb	P3	[45]	SYSV-O	Y2H		0	1
	84	NIb	6K1	[45]	SYSV-O	Y2H		0	1
	85	NIb	CI	[45]	SYSV-O	Y2H		0	1
	86	NIb	6K2	[45]	SYSV-O	Y2H		0	1
	87	NIb	VPg	[45]	SYSV-O	Y2H	2	1	1
	88	NIb	NIaPro	[45]	SYSV-O	Y2H		0	1
	89	NIb	NIb	[45]	SYSV-O	Y2H	3	1	1
	90	NIb	CP	[45]	SYSV-O	Y2H	1	1	1
	91	CP	P1	[45]	SYSV-O	Y2H		0	1
	92	CP	HCPro	[45]	SYSV-O	Y2H		0	1
	93	CP	P3	[45]	SYSV-O	Y2H		0	1
	94	CP	6K1	[45]	SYSV-O	Y2H		0	1
	95	CP	CI	[45]	SYSV-O	Y2H		0	1
	96	CP	6K2	[45]	SYSV-O	Y2H		0	1
	97	CP	VPg	[45]	SYSV-O	Y2H		0	1
	98	CP	NIaPro	[45]	SYSV-O	Y2H		0	1
	99	CP	NIb	[45]	SYSV-O	Y2H		0	1
	100	CP	CP	[45]	SYSV-O	Y2H	1	1	1

## Sheet: PVA
	Interaction	Protein A	Protein B	Reference	sp	Detection	Intensity	Detected	Tested
	1	P1	P1	[46]	PVA	Y2H		0	1
	2	P1	HCPro	[46]	PVA	Y2H	1	1	1
	3	P1	P3	[46]	PVA	Y2H		0	1
	4	P1	6K1	[46]	PVA	Y2H		0	1
	5	P1	CI	[46]	PVA	Y2H	2	1	1
	6	P1	6K2	[46]	PVA	Y2H		0	1
	7	P1	VPg	[46]	PVA	Y2H		0	1
	8	P1	NIaPro	[46]	PVA	Y2H		0	1
	9	P1	NIb	[46]	PVA	Y2H		0	1
	10	P1	CP	[46]	PVA	Y2H		0	1
	11	HCPro	P1	[46]	PVA	Y2H		0	1
	12	HCPro	HCPro	[46]	PVA	Y2H	4	1	1
	13	HCPro	P3	[46]	PVA	Y2H		0	1
	14	HCPro	6K1	[46]	PVA	Y2H		0	1
	15	HCPro	CI	[46]	PVA	Y2H	3	1	1
	16	HCPro	6K2	[46]	PVA	Y2H		0	1
	17	HCPro	VPg	[46]	PVA	Y2H		0	1
	18	HCPro	NIaPro	[46]	PVA	Y2H		0	1
	19	HCPro	NIb	[46]	PVA	Y2H		0	1
	20	HCPro	CP	[46]	PVA	Y2H		0	1
	21	P3	P1	[46]	PVA	Y2H		0	1
	22	P3	HCPro	[46]	PVA	Y2H		0	1
	23	P3	P3	[46]	PVA	Y2H		0	1
	24	P3	6K1	[46]	PVA	Y2H		0	1
	25	P3	CI	[46]	PVA	Y2H		0	1
	26	P3	6K2	[46]	PVA	Y2H		0	1
	27	P3	VPg	[46]	PVA	Y2H		0	1
	28	P3	NIaPro	[46]	PVA	Y2H		0	1
	29	P3	NIb	[46]	PVA	Y2H	2	1	1
	30	P3	CP	[46]	PVA	Y2H		0	1
	31	6K1	P1	[46]	PVA	Y2H		0	0
	32	6K1	HCPro	[46]	PVA	Y2H		0	0
	33	6K1	P3	[46]	PVA	Y2H		0	0
	34	6K1	6K1	[46]	PVA	Y2H		0	0
	35	6K1	CI	[46]	PVA	Y2H		0	0
	36	6K1	6K2	[46]	PVA	Y2H		0	0
	37	6K1	VPg	[46]	PVA	Y2H		0	0
	38	6K1	NIaPro	[46]	PVA	Y2H		0	0
	39	6K1	NIb	[46]	PVA	Y2H		0	0
	40	6K1	CP	[46]	PVA	Y2H		0	0
	41	CI	P1	[46]	PVA	Y2H		0	1
	42	CI	HCPro	[46]	PVA	Y2H	3	1	1
	43	CI	P3	[46]	PVA	Y2H		0	1
	44	CI	6K1	[46]	PVA	Y2H		0	1
	45	CI	CI	[46]	PVA	Y2H		0	1
	46	CI	6K2	[46]	PVA	Y2H		0	1
	47	CI	VPg	[46]	PVA	Y2H		0	1
	48	CI	NIaPro	[46]	PVA	Y2H		0	1
	49	CI	NIb	[46]	PVA	Y2H		0	1
	50	CI	CP	[46]	PVA	Y2H	1	1	1
	51	6K2	P1	[46]	PVA	Y2H		0	0
	52	6K2	HCPro	[46]	PVA	Y2H		0	0
	53	6K2	P3	[46]	PVA	Y2H		0	0
	54	6K2	6K1	[46]	PVA	Y2H		0	0
	55	6K2	CI	[46]	PVA	Y2H		0	0
	56	6K2	6K2	[46]	PVA	Y2H		0	0
	57	6K2	VPg	[46]	PVA	Y2H		0	0
	58	6K2	NIaPro	[46]	PVA	Y2H		0	0
	59	6K2	NIb	[46]	PVA	Y2H		0	0
	60	6K2	CP	[46]	PVA	Y2H		0	0
	61	VPg	P1	[46]	PVA	Y2H	1	1	1
	62	VPg	HCPro	[46]	PVA	Y2H	1	1	1
	63	VPg	P3	[46]	PVA	Y2H		0	1
	64	VPg	6K1	[46]	PVA	Y2H		0	1
	65	VPg	CI	[46]	PVA	Y2H		0	1
	66	VPg	6K2	[46]	PVA	Y2H		0	1
	67	VPg	VPg	[46]	PVA	Y2H	3	1	1
	68	VPg	NIaPro	[46]	PVA	Y2H	1	1	1
	69	VPg	NIb	[46]	PVA	Y2H		0	1
	70	VPg	CP	[46]	PVA	Y2H		0	1
	71	NIaPro	P1	[46]	PVA	Y2H		0	1
	72	NIaPro	HCPro	[46]	PVA	Y2H	1	1	1
	73	NIaPro	P3	[46]	PVA	Y2H		0	1
	74	NIaPro	6K1	[46]	PVA	Y2H		0	1
	75	NIaPro	CI	[46]	PVA	Y2H		0	1
	76	NIaPro	6K2	[46]	PVA	Y2H		0	1
	77	NIaPro	VPg	[46]	PVA	Y2H	2	1	1
	78	NIaPro	NIaPro	[46]	PVA	Y2H		0	1
	79	NIaPro	NIb	[46]	PVA	Y2H	2	1	1
	80	NIaPro	CP	[46]	PVA	Y2H		0	1
	81	NIb	P1	[46]	PVA	Y2H		0	1
	82	NIb	HCPro	[46]	PVA	Y2H		0	1
	83	NIb	P3	[46]	PVA	Y2H	1	1	1
	84	NIb	6K1	[46]	PVA	Y2H		0	1
	85	NIb	CI	[46]	PVA	Y2H		0	1
	86	NIb	6K2	[46]	PVA	Y2H		0	1
	87	NIb	VPg	[46]	PVA	Y2H		0	1
	88	NIb	NIaPro	[46]	PVA	Y2H		0	1
	89	NIb	NIb	[46]	PVA	Y2H		0	1
	90	NIb	CP	[46]	PVA	Y2H	3	1	1
	91	CP	P1	[46]	PVA	Y2H		0	1
	92	CP	HCPro	[46]	PVA	Y2H		0	1
	93	CP	P3	[46]	PVA	Y2H		0	1
	94	CP	6K1	[46]	PVA	Y2H		0	1
	95	CP	CI	[46]	PVA	Y2H		0	1
	96	CP	6K2	[46]	PVA	Y2H		0	1
	97	CP	VPg	[46]	PVA	Y2H		0	1
	98	CP	NIaPro	[46]	PVA	Y2H		0	1
	99	CP	NIb	[46]	PVA	Y2H		0	1
	100	CP	CP	[46]	PVA	Y2H		0	1

## Sheet: PSbMV
	Interaction	Protein A	Protein B	Reference	sp	Detection	Intensity	Detected	Tested
	1	P1	P1	[46]	PSbMV	Y2H		0	0
	2	P1	HCPro	[46]	PSbMV	Y2H		0	0
	3	P1	P3	[46]	PSbMV	Y2H		0	0
	4	P1	6K1	[46]	PSbMV	Y2H		0	0
	5	P1	CI	[46]	PSbMV	Y2H		0	0
	6	P1	6K2	[46]	PSbMV	Y2H		0	0
	7	P1	VPg	[46]	PSbMV	Y2H		0	0
	8	P1	NIaPro	[46]	PSbMV	Y2H		0	0
	9	P1	NIb	[46]	PSbMV	Y2H		0	0
	10	P1	CP	[46]	PSbMV	Y2H		0	0
	11	HCPro	P1	[46]	PSbMV	Y2H		0	0
	12	HCPro	HCPro	[46]	PSbMV	Y2H	3	1	1
	13	HCPro	P3	[46]	PSbMV	Y2H		0	1
	14	HCPro	6K1	[46]	PSbMV	Y2H		0	1
	15	HCPro	CI	[46]	PSbMV	Y2H		0	0
	16	HCPro	6K2	[46]	PSbMV	Y2H		0	1
	17	HCPro	VPg	[46]	PSbMV	Y2H	1	1	1
	18	HCPro	NIaPro	[46]	PSbMV	Y2H		0	1
	19	HCPro	NIb	[46]	PSbMV	Y2H		0	1
	20	HCPro	CP	[46]	PSbMV	Y2H		0	1
	21	P3	P1	[46]	PSbMV	Y2H		0	0
	22	P3	HCPro	[46]	PSbMV	Y2H		0	1
	23	P3	P3	[46]	PSbMV	Y2H		0	1
	24	P3	6K1	[46]	PSbMV	Y2H		0	1
	25	P3	CI	[46]	PSbMV	Y2H		0	0
	26	P3	6K2	[46]	PSbMV	Y2H		0	1
	27	P3	VPg	[46]	PSbMV	Y2H		0	1
	28	P3	NIaPro	[46]	PSbMV	Y2H		0	1
	29	P3	NIb	[46]	PSbMV	Y2H		0	1
	30	P3	CP	[46]	PSbMV	Y2H		0	1
	31	6K1	P1	[46]	PSbMV	Y2H		0	0
	32	6K1	HCPro	[46]	PSbMV	Y2H		0	0
	33	6K1	P3	[46]	PSbMV	Y2H		0	0
	34	6K1	6K1	[46]	PSbMV	Y2H		0	0
	35	6K1	CI	[46]	PSbMV	Y2H		0	0
	36	6K1	6K2	[46]	PSbMV	Y2H		0	0
	37	6K1	VPg	[46]	PSbMV	Y2H		0	0
	38	6K1	NIaPro	[46]	PSbMV	Y2H		0	0
	39	6K1	NIb	[46]	PSbMV	Y2H		0	0
	40	6K1	CP	[46]	PSbMV	Y2H		0	0
	41	CI	P1	[46]	PSbMV	Y2H		0	0
	42	CI	HCPro	[46]	PSbMV	Y2H		0	1
	43	CI	P3	[46]	PSbMV	Y2H		0	1
	44	CI	6K1	[46]	PSbMV	Y2H		0	1
	45	CI	CI	[46]	PSbMV	Y2H		0	0
	46	CI	6K2	[46]	PSbMV	Y2H		0	1
	47	CI	VPg	[46]	PSbMV	Y2H		0	1
	48	CI	NIaPro	[46]	PSbMV	Y2H		0	1
	49	CI	NIb	[46]	PSbMV	Y2H		0	1
	50	CI	CP	[46]	PSbMV	Y2H		0	1
	51	6K2	P1	[46]	PSbMV	Y2H		0	0
	52	6K2	HCPro	[46]	PSbMV	Y2H		0	0
	53	6K2	P3	[46]	PSbMV	Y2H		0	0
	54	6K2	6K1	[46]	PSbMV	Y2H		0	0
	55	6K2	CI	[46]	PSbMV	Y2H		0	0
	56	6K2	6K2	[46]	PSbMV	Y2H		0	0
	57	6K2	VPg	[46]	PSbMV	Y2H		0	0
	58	6K2	NIaPro	[46]	PSbMV	Y2H		0	0
	59	6K2	NIb	[46]	PSbMV	Y2H		0	0
	60	6K2	CP	[46]	PSbMV	Y2H		0	0
	61	VPg	P1	[46]	PSbMV	Y2H		0	0
	62	VPg	HCPro	[46]	PSbMV	Y2H		0	1
	63	VPg	P3	[46]	PSbMV	Y2H		0	1
	64	VPg	6K1	[46]	PSbMV	Y2H		0	1
	65	VPg	CI	[46]	PSbMV	Y2H		0	0
	66	VPg	6K2	[46]	PSbMV	Y2H		0	1
	67	VPg	VPg	[46]	PSbMV	Y2H	4	1	1
	68	VPg	NIaPro	[46]	PSbMV	Y2H		0	1
	69	VPg	NIb	[46]	PSbMV	Y2H	1	1	1
	70	VPg	CP	[46]	PSbMV	Y2H		0	1
	71	NIaPro	P1	[46]	PSbMV	Y2H		0	0
	72	NIaPro	HCPro	[46]	PSbMV	Y2H		0	1
	73	NIaPro	P3	[46]	PSbMV	Y2H	1	1	1
	74	NIaPro	6K1	[46]	PSbMV	Y2H		0	1
	75	NIaPro	CI	[46]	PSbMV	Y2H		0	0
	76	NIaPro	6K2	[46]	PSbMV	Y2H		0	1
	77	NIaPro	VPg	[46]	PSbMV	Y2H		0	1
	78	NIaPro	NIaPro	[46]	PSbMV	Y2H	1	1	1
	79	NIaPro	NIb	[46]	PSbMV	Y2H	1	1	1
	80	NIaPro	CP	[46]	PSbMV	Y2H		0	1
	81	NIb	P1	[46]	PSbMV	Y2H		0	0
	82	NIb	HCPro	[46]	PSbMV	Y2H		0	1
	83	NIb	P3	[46]	PSbMV	Y2H		0	1
	84	NIb	6K1	[46]	PSbMV	Y2H		0	1
	85	NIb	CI	[46]	PSbMV	Y2H		0	0
	86	NIb	6K2	[46]	PSbMV	Y2H		0	1
	87	NIb	VPg	[46]	PSbMV	Y2H	1	1	1
	88	NIb	NIaPro	[46]	PSbMV	Y2H	1	1	1
	89	NIb	NIb	[46]	PSbMV	Y2H		0	1
	90	NIb	CP	[46]	PSbMV	Y2H		0	1
	91	CP	P1	[46]	PSbMV	Y2H		0	0
	92	CP	HCPro	[46]	PSbMV	Y2H		0	1
	93	CP	P3	[46]	PSbMV	Y2H		0	1
	94	CP	6K1	[46]	PSbMV	Y2H		0	1
	95	CP	CI	[46]	PSbMV	Y2H		0	0
	96	CP	6K2	[46]	PSbMV	Y2H		0	1
	97	CP	VPg	[46]	PSbMV	Y2H		0	1
	98	CP	NIaPro	[46]	PSbMV	Y2H		0	1
	99	CP	NIb	[46]	PSbMV	Y2H		0	1
	100	CP	CP	[46]	PSbMV	Y2H	2	1	1

## Sheet: PRSV-P
	Interaction	Protein A	Protein B	Reference	sp	Detection	Intensity	Detected	Tested
	1	P1	P1	[47]	PRSV-P	Y2H		0	1
	2	P1	HCPro	[47]	PRSV-P	Y2H		0	1
	3	P1	P3	[47]	PRSV-P	Y2H		0	1
	4	P1	6K1	[47]	PRSV-P	Y2H		0	1
	5	P1	CI	[47]	PRSV-P	Y2H		0	1
	6	P1	6K2	[47]	PRSV-P	Y2H		0	1
	7	P1	VPg	[47]	PRSV-P	Y2H	2	1	1
	8	P1	NIaPro	[47]	PRSV-P	Y2H		0	1
	9	P1	NIb	[47]	PRSV-P	Y2H		0	1
	10	P1	CP	[47]	PRSV-P	Y2H		0	1
	11	HCPro	P1	[47]	PRSV-P	Y2H		0	1
	12	HCPro	HCPro	[47]	PRSV-P	Y2H	2	1	1
	13	HCPro	P3	[47]	PRSV-P	Y2H		0	1
	14	HCPro	6K1	[47]	PRSV-P	Y2H		0	1
	15	HCPro	CI	[47]	PRSV-P	Y2H		0	1
	16	HCPro	6K2	[47]	PRSV-P	Y2H		0	1
	17	HCPro	VPg	[47]	PRSV-P	Y2H		0	1
	18	HCPro	NIaPro	[47]	PRSV-P	Y2H		0	1
	19	HCPro	NIb	[47]	PRSV-P	Y2H		0	1
	20	HCPro	CP	[47]	PRSV-P	Y2H		0	1
	21	P3	P1	[47]	PRSV-P	Y2H		0	1
	22	P3	HCPro	[47]	PRSV-P	Y2H		0	1
	23	P3	P3	[47]	PRSV-P	Y2H		0	1
	24	P3	6K1	[47]	PRSV-P	Y2H		0	1
	25	P3	CI	[47]	PRSV-P	Y2H		0	1
	26	P3	6K2	[47]	PRSV-P	Y2H		0	1
	27	P3	VPg	[47]	PRSV-P	Y2H	1	1	1
	28	P3	NIaPro	[47]	PRSV-P	Y2H		0	1
	29	P3	NIb	[47]	PRSV-P	Y2H	1	1	1
	30	P3	CP	[47]	PRSV-P	Y2H		0	1
	31	6K1	P1	[47]	PRSV-P	Y2H		0	1
	32	6K1	HCPro	[47]	PRSV-P	Y2H		0	1
	33	6K1	P3	[47]	PRSV-P	Y2H		0	1
	34	6K1	6K1	[47]	PRSV-P	Y2H		0	1
	35	6K1	CI	[47]	PRSV-P	Y2H		0	1
	36	6K1	6K2	[47]	PRSV-P	Y2H		0	1
	37	6K1	VPg	[47]	PRSV-P	Y2H		0	1
	38	6K1	NIaPro	[47]	PRSV-P	Y2H		0	1
	39	6K1	NIb	[47]	PRSV-P	Y2H		0	1
	40	6K1	CP	[47]	PRSV-P	Y2H		0	1
	41	CI	P1	[47]	PRSV-P	Y2H		0	1
	42	CI	HCPro	[47]	PRSV-P	Y2H		0	1
	43	CI	P3	[47]	PRSV-P	Y2H		0	1
	44	CI	6K1	[47]	PRSV-P	Y2H		0	1
	45	CI	CI	[47]	PRSV-P	Y2H		0	1
	46	CI	6K2	[47]	PRSV-P	Y2H		0	1
	47	CI	VPg	[47]	PRSV-P	Y2H	1	1	1
	48	CI	NIaPro	[47]	PRSV-P	Y2H	1	1	1
	49	CI	NIb	[47]	PRSV-P	Y2H		0	1
	50	CI	CP	[47]	PRSV-P	Y2H		0	1
	51	6K2	P1	[47]	PRSV-P	Y2H		0	1
	52	6K2	HCPro	[47]	PRSV-P	Y2H		0	1
	53	6K2	P3	[47]	PRSV-P	Y2H		0	1
	54	6K2	6K1	[47]	PRSV-P	Y2H		0	1
	55	6K2	CI	[47]	PRSV-P	Y2H		0	1
	56	6K2	6K2	[47]	PRSV-P	Y2H		0	1
	57	6K2	VPg	[47]	PRSV-P	Y2H		0	1
	58	6K2	NIaPro	[47]	PRSV-P	Y2H		0	1
	59	6K2	NIb	[47]	PRSV-P	Y2H		0	1
	60	6K2	CP	[47]	PRSV-P	Y2H		0	1
	61	VPg	P1	[47]	PRSV-P	Y2H	2	1	1
	62	VPg	HCPro	[47]	PRSV-P	Y2H		0	1
	63	VPg	P3	[47]	PRSV-P	Y2H	1	1	1
	64	VPg	6K1	[47]	PRSV-P	Y2H		0	1
	65	VPg	CI	[47]	PRSV-P	Y2H	1	1	1
	66	VPg	6K2	[47]	PRSV-P	Y2H		0	1
	67	VPg	VPg	[47]	PRSV-P	Y2H	3	1	1
	68	VPg	NIaPro	[47]	PRSV-P	Y2H		0	1
	69	VPg	NIb	[47]	PRSV-P	Y2H		0	1
	70	VPg	CP	[47]	PRSV-P	Y2H	2	1	1
	71	NIaPro	P1	[47]	PRSV-P	Y2H		0	1
	72	NIaPro	HCPro	[47]	PRSV-P	Y2H		0	1
	73	NIaPro	P3	[47]	PRSV-P	Y2H		0	1
	74	NIaPro	6K1	[47]	PRSV-P	Y2H		0	1
	75	NIaPro	CI	[47]	PRSV-P	Y2H	1	1	1
	76	NIaPro	6K2	[47]	PRSV-P	Y2H		0	1
	77	NIaPro	VPg	[47]	PRSV-P	Y2H		0	1
	78	NIaPro	NIaPro	[47]	PRSV-P	Y2H	1	1	1
	79	NIaPro	NIb	[47]	PRSV-P	Y2H		0	1
	80	NIaPro	CP	[47]	PRSV-P	Y2H		0	1
	81	NIb	P1	[47]	PRSV-P	Y2H		0	1
	82	NIb	HCPro	[47]	PRSV-P	Y2H		0	1
	83	NIb	P3	[47]	PRSV-P	Y2H	1	1	1
	84	NIb	6K1	[47]	PRSV-P	Y2H		0	1
	85	NIb	CI	[47]	PRSV-P	Y2H		0	1
	86	NIb	6K2	[47]	PRSV-P	Y2H		0	1
	87	NIb	VPg	[47]	PRSV-P	Y2H		0	1
	88	NIb	NIaPro	[47]	PRSV-P	Y2H		0	1
	89	NIb	NIb	[47]	PRSV-P	Y2H		0	1
	90	NIb	CP	[47]	PRSV-P	Y2H		0	1
	91	CP	P1	[47]	PRSV-P	Y2H		0	1
	92	CP	HCPro	[47]	PRSV-P	Y2H		0	1
	93	CP	P3	[47]	PRSV-P	Y2H		0	1
	94	CP	6K1	[47]	PRSV-P	Y2H		0	1
	95	CP	CI	[47]	PRSV-P	Y2H		0	1
	96	CP	6K2	[47]	PRSV-P	Y2H		0	1
	97	CP	VPg	[47]	PRSV-P	Y2H	2	1	1
	98	CP	NIaPro	[47]	PRSV-P	Y2H		0	1
	99	CP	NIb	[47]	PRSV-P	Y2H		0	1
	100	CP	CP	[47]	PRSV-P	Y2H	3	1	1

## Sheet: SMV-G7H
	Interaction	Protein A	Protein B	Reference	sp	Detection	Intensity	Detected	Tested
	1	P1	P1	[48]	SMV-G7H	Y2H		0	1
	2	P1	HCPro	[48]	SMV-G7H	Y2H		0	1
	3	P1	P3	[48]	SMV-G7H	Y2H		0	1
	4	P1	6K1	[48]	SMV-G7H	Y2H		0	1
	5	P1	CI	[48]	SMV-G7H	Y2H		0	1
	6	P1	6K2	[48]	SMV-G7H	Y2H		0	1
	7	P1	VPg	[48]	SMV-G7H	Y2H		0	1
	8	P1	NIaPro	[48]	SMV-G7H	Y2H		0	1
	9	P1	NIb	[48]	SMV-G7H	Y2H		0	1
	10	P1	CP	[48]	SMV-G7H	Y2H		0	1
	11	HCPro	P1	[48]	SMV-G7H	Y2H		0	1
	12	HCPro	HCPro	[48]	SMV-G7H	Y2H	4	1	1
	13	HCPro	P3	[48]	SMV-G7H	Y2H		0	1
	14	HCPro	6K1	[48]	SMV-G7H	Y2H		0	1
	15	HCPro	CI	[48]	SMV-G7H	Y2H		0	1
	16	HCPro	6K2	[48]	SMV-G7H	Y2H		0	1
	17	HCPro	VPg	[48]	SMV-G7H	Y2H		0	1
	18	HCPro	NIaPro	[48]	SMV-G7H	Y2H	1	1	1
	19	HCPro	NIb	[48]	SMV-G7H	Y2H		0	1
	20	HCPro	CP	[48]	SMV-G7H	Y2H	3	1	1
	21	P3	P1	[48]	SMV-G7H	Y2H		0	1
	22	P3	HCPro	[48]	SMV-G7H	Y2H		0	1
	23	P3	P3	[48]	SMV-G7H	Y2H		0	1
	24	P3	6K1	[48]	SMV-G7H	Y2H		0	1
	25	P3	CI	[48]	SMV-G7H	Y2H		0	1
	26	P3	6K2	[48]	SMV-G7H	Y2H		0	1
	27	P3	VPg	[48]	SMV-G7H	Y2H		0	1
	28	P3	NIaPro	[48]	SMV-G7H	Y2H		0	1
	29	P3	NIb	[48]	SMV-G7H	Y2H		0	1
	30	P3	CP	[48]	SMV-G7H	Y2H		0	1
	31	6K1	P1	[48]	SMV-G7H	Y2H		0	1
	32	6K1	HCPro	[48]	SMV-G7H	Y2H		0	1
	33	6K1	P3	[48]	SMV-G7H	Y2H		0	1
	34	6K1	6K1	[48]	SMV-G7H	Y2H		0	1
	35	6K1	CI	[48]	SMV-G7H	Y2H		0	1
	36	6K1	6K2	[48]	SMV-G7H	Y2H		0	1
	37	6K1	VPg	[48]	SMV-G7H	Y2H		0	1
	38	6K1	NIaPro	[48]	SMV-G7H	Y2H		0	1
	39	6K1	NIb	[48]	SMV-G7H	Y2H		0	1
	40	6K1	CP	[48]	SMV-G7H	Y2H		0	1
	41	CI	P1	[48]	SMV-G7H	Y2H		0	1
	42	CI	HCPro	[48]	SMV-G7H	Y2H		0	1
	43	CI	P3	[48]	SMV-G7H	Y2H		0	1
	44	CI	6K1	[48]	SMV-G7H	Y2H		0	1
	45	CI	CI	[48]	SMV-G7H	Y2H		0	1
	46	CI	6K2	[48]	SMV-G7H	Y2H		0	1
	47	CI	VPg	[48]	SMV-G7H	Y2H		0	1
	48	CI	NIaPro	[48]	SMV-G7H	Y2H		0	1
	49	CI	NIb	[48]	SMV-G7H	Y2H		0	1
	50	CI	CP	[48]	SMV-G7H	Y2H		0	1
	51	6K2	P1	[48]	SMV-G7H	Y2H		0	1
	52	6K2	HCPro	[48]	SMV-G7H	Y2H		0	1
	53	6K2	P3	[48]	SMV-G7H	Y2H		0	1
	54	6K2	6K1	[48]	SMV-G7H	Y2H		0	1
	55	6K2	CI	[48]	SMV-G7H	Y2H		0	1
	56	6K2	6K2	[48]	SMV-G7H	Y2H		0	1
	57	6K2	VPg	[48]	SMV-G7H	Y2H		0	1
	58	6K2	NIaPro	[48]	SMV-G7H	Y2H		0	1
	59	6K2	NIb	[48]	SMV-G7H	Y2H		0	1
	60	6K2	CP	[48]	SMV-G7H	Y2H		0	1
	61	VPg	P1	[48]	SMV-G7H	Y2H		0	1
	62	VPg	HCPro	[48]	SMV-G7H	Y2H		0	1
	63	VPg	P3	[48]	SMV-G7H	Y2H		0	1
	64	VPg	6K1	[48]	SMV-G7H	Y2H		0	1
	65	VPg	CI	[48]	SMV-G7H	Y2H		0	1
	66	VPg	6K2	[48]	SMV-G7H	Y2H		0	1
	67	VPg	VPg	[48]	SMV-G7H	Y2H		0	1
	68	VPg	NIaPro	[48]	SMV-G7H	Y2H	2	1	1
	69	VPg	NIb	[48]	SMV-G7H	Y2H		0	1
	70	VPg	CP	[48]	SMV-G7H	Y2H		0	1
	71	NIaPro	P1	[48]	SMV-G7H	Y2H		0	1
	72	NIaPro	HCPro	[48]	SMV-G7H	Y2H	1	1	1
	73	NIaPro	P3	[48]	SMV-G7H	Y2H		0	1
	74	NIaPro	6K1	[48]	SMV-G7H	Y2H		0	1
	75	NIaPro	CI	[48]	SMV-G7H	Y2H		0	1
	76	NIaPro	6K2	[48]	SMV-G7H	Y2H		0	1
	77	NIaPro	VPg	[48]	SMV-G7H	Y2H	2	1	1
	78	NIaPro	NIaPro	[48]	SMV-G7H	Y2H	3	1	1
	79	NIaPro	NIb	[48]	SMV-G7H	Y2H		0	1
	80	NIaPro	CP	[48]	SMV-G7H	Y2H		0	1
	81	NIb	P1	[48]	SMV-G7H	Y2H		0	1
	82	NIb	HCPro	[48]	SMV-G7H	Y2H		0	1
	83	NIb	P3	[48]	SMV-G7H	Y2H		0	1
	84	NIb	6K1	[48]	SMV-G7H	Y2H		0	1
	85	NIb	CI	[48]	SMV-G7H	Y2H		0	1
	86	NIb	6K2	[48]	SMV-G7H	Y2H		0	1
	87	NIb	VPg	[48]	SMV-G7H	Y2H		0	1
	88	NIb	NIaPro	[48]	SMV-G7H	Y2H		0	1
	89	NIb	NIb	[48]	SMV-G7H	Y2H		0	1
	90	NIb	CP	[48]	SMV-G7H	Y2H		0	1
	91	CP	P1	[48]	SMV-G7H	Y2H		0	1
	92	CP	HCPro	[48]	SMV-G7H	Y2H	3	1	1
	93	CP	P3	[48]	SMV-G7H	Y2H		0	1
	94	CP	6K1	[48]	SMV-G7H	Y2H		0	1
	95	CP	CI	[48]	SMV-G7H	Y2H		0	1
	96	CP	6K2	[48]	SMV-G7H	Y2H		0	1
	97	CP	VPg	[48]	SMV-G7H	Y2H		0	1
	98	CP	NIaPro	[48]	SMV-G7H	Y2H		0	1
	99	CP	NIb	[48]	SMV-G7H	Y2H		0	1
	100	CP	CP	[48]	SMV-G7H	Y2H	4	1	1

## Sheet: CIYVV
	Interaction	Protein A	Protein B	Reference	sp	Detection	Intensity	Detected	Tested
	1	P1	P1	[49]	CIYVV	Y2H		0	0
	2	P1	HCPro	[49]	CIYVV	Y2H		0	0
	3	P1	P3	[49]	CIYVV	Y2H		0	0
	4	P1	6K1	[49]	CIYVV	Y2H		0	0
	5	P1	CI	[49]	CIYVV	Y2H		0	0
	6	P1	6K2	[49]	CIYVV	Y2H		0	0
	7	P1	VPg	[49]	CIYVV	Y2H		0	0
	8	P1	NIaPro	[49]	CIYVV	Y2H		0	0
	9	P1	NIb	[49]	CIYVV	Y2H		0	0
	10	P1	CP	[49]	CIYVV	Y2H		0	0
	11	HCPro	P1	[49]	CIYVV	Y2H		0	1
	12	HCPro	HCPro	[49]	CIYVV	Y2H	2	1	1
	13	HCPro	P3	[49]	CIYVV	Y2H		0	1
	14	HCPro	6K1	[49]	CIYVV	Y2H		0	1
	15	HCPro	CI	[49]	CIYVV	Y2H		0	1
	16	HCPro	6K2	[49]	CIYVV	Y2H		0	1
	17	HCPro	VPg	[49]	CIYVV	Y2H	1	1	1
	18	HCPro	NIaPro	[49]	CIYVV	Y2H		0	1
	19	HCPro	NIb	[49]	CIYVV	Y2H		0	1
	20	HCPro	CP	[49]	CIYVV	Y2H		0	1
	21	P3	P1	[49]	CIYVV	Y2H		0	0
	22	P3	HCPro	[49]	CIYVV	Y2H		0	0
	23	P3	P3	[49]	CIYVV	Y2H		0	0
	24	P3	6K1	[49]	CIYVV	Y2H		0	0
	25	P3	CI	[49]	CIYVV	Y2H		0	0
	26	P3	6K2	[49]	CIYVV	Y2H		0	0
	27	P3	VPg	[49]	CIYVV	Y2H		0	0
	28	P3	NIaPro	[49]	CIYVV	Y2H		0	0
	29	P3	NIb	[49]	CIYVV	Y2H		0	0
	30	P3	CP	[49]	CIYVV	Y2H		0	0
	31	6K1	P1	[49]	CIYVV	Y2H		0	0
	32	6K1	HCPro	[49]	CIYVV	Y2H		0	0
	33	6K1	P3	[49]	CIYVV	Y2H		0	0
	34	6K1	6K1	[49]	CIYVV	Y2H		0	0
	35	6K1	CI	[49]	CIYVV	Y2H		0	0
	36	6K1	6K2	[49]	CIYVV	Y2H		0	0
	37	6K1	VPg	[49]	CIYVV	Y2H		0	0
	38	6K1	NIaPro	[49]	CIYVV	Y2H		0	0
	39	6K1	NIb	[49]	CIYVV	Y2H		0	0
	40	6K1	CP	[49]	CIYVV	Y2H		0	0
	41	CI	P1	[49]	CIYVV	Y2H		0	0
	42	CI	HCPro	[49]	CIYVV	Y2H		0	0
	43	CI	P3	[49]	CIYVV	Y2H		0	0
	44	CI	6K1	[49]	CIYVV	Y2H		0	0
	45	CI	CI	[49]	CIYVV	Y2H		0	0
	46	CI	6K2	[49]	CIYVV	Y2H		0	0
	47	CI	VPg	[49]	CIYVV	Y2H		0	0
	48	CI	NIaPro	[49]	CIYVV	Y2H		0	0
	49	CI	NIb	[49]	CIYVV	Y2H		0	0
	50	CI	CP	[49]	CIYVV	Y2H		0	0
	51	6K2	P1	[49]	CIYVV	Y2H		0	0
	52	6K2	HCPro	[49]	CIYVV	Y2H		0	0
	53	6K2	P3	[49]	CIYVV	Y2H		0	0
	54	6K2	6K1	[49]	CIYVV	Y2H		0	0
	55	6K2	CI	[49]	CIYVV	Y2H		0	0
	56	6K2	6K2	[49]	CIYVV	Y2H		0	0
	57	6K2	VPg	[49]	CIYVV	Y2H		0	0
	58	6K2	NIaPro	[49]	CIYVV	Y2H		0	0
	59	6K2	NIb	[49]	CIYVV	Y2H		0	0
	60	6K2	CP	[49]	CIYVV	Y2H		0	0
	61	VPg	P1	[49]	CIYVV	Y2H		0	1
	62	VPg	HCPro	[49]	CIYVV	Y2H	2	1	1
	63	VPg	P3	[49]	CIYVV	Y2H		0	1
	64	VPg	6K1	[49]	CIYVV	Y2H		0	1
	65	VPg	CI	[49]	CIYVV	Y2H		0	1
	66	VPg	6K2	[49]	CIYVV	Y2H		0	1
	67	VPg	VPg	[49]	CIYVV	Y2H	2	1	1
	68	VPg	NIaPro	[49]	CIYVV	Y2H		0	1
	69	VPg	NIb	[49]	CIYVV	Y2H		0	1
	70	VPg	CP	[49]	CIYVV	Y2H		0	1
	71	NIaPro	P1	[49]	CIYVV	Y2H		0	1
	72	NIaPro	HCPro	[49]	CIYVV	Y2H		0	1
	73	NIaPro	P3	[49]	CIYVV	Y2H		0	1
	74	NIaPro	6K1	[49]	CIYVV	Y2H		0	1
	75	NIaPro	CI	[49]	CIYVV	Y2H		0	1
	76	NIaPro	6K2	[49]	CIYVV	Y2H		0	1
	77	NIaPro	VPg	[49]	CIYVV	Y2H		0	1
	78	NIaPro	NIaPro	[49]	CIYVV	Y2H		0	1
	79	NIaPro	NIb	[49]	CIYVV	Y2H		0	1
	80	NIaPro	CP	[49]	CIYVV	Y2H		0	1
	81	NIb	P1	[49]	CIYVV	Y2H		0	1
	82	NIb	HCPro	[49]	CIYVV	Y2H		0	1
	83	NIb	P3	[49]	CIYVV	Y2H		0	1
	84	NIb	6K1	[49]	CIYVV	Y2H		0	1
	85	NIb	CI	[49]	CIYVV	Y2H		0	1
	86	NIb	6K2	[49]	CIYVV	Y2H		0	1
	87	NIb	VPg	[49]	CIYVV	Y2H		0	1
	88	NIb	NIaPro	[49]	CIYVV	Y2H	2	1	1
	89	NIb	NIb	[49]	CIYVV	Y2H		0	1
	90	NIb	CP	[49]	CIYVV	Y2H		0	1
	91	CP	P1	[49]	CIYVV	Y2H		0	0
	92	CP	HCPro	[49]	CIYVV	Y2H		0	0
	93	CP	P3	[49]	CIYVV	Y2H		0	0
	94	CP	6K1	[49]	CIYVV	Y2H		0	0
	95	CP	CI	[49]	CIYVV	Y2H		0	0
	96	CP	6K2	[49]	CIYVV	Y2H		0	0
	97	CP	VPg	[49]	CIYVV	Y2H		0	0
	98	CP	NIaPro	[49]	CIYVV	Y2H		0	0
	99	CP	NIb	[49]	CIYVV	Y2H		0	0
	100	CP	CP	[49]	CIYVV	Y2H		0	0
