# Supplementary material for: Topology analysis and visualization of Potyvirus protein-protein interaction network
Source: BMC Syst Biol. 2014 Nov 20;8:129. doi: 10.1186/s12918-014-0129-8 (PMC4251984; doi:10.1186/s12918-014-0129-8)
Supplement: Additional file 2: — A. thaliana interactome (HHPIs). [file 12918_2014_129_MOESM2_ESM.xlsx]

## Sheet: A. thaliana interactome
	Protein A	Protein B
	AT1G05410	AT3G10140
	AT3G54850	AT5G19010
	AT3G07780	AT5G66720
	AT1G80040	AT5G66720
	AT1G09660	AT2G38610
	AT1G15385	AT4G24840
	AT1G63130	AT3G53630
	AT1G15385	AT3G08530
	AT2G38610	AT3G21215
	AT5G39730	AT5G50130
	AT2G39010	AT4G23400
	AT1G22840	AT4G01920
	AT3G16240	AT4G35580
	AT2G37620	AT5G09810
	AT1G20140	AT5G67140
	AT1G24050	AT5G54920
	AT2G45850	AT4G12080
	AT1G78100	AT4G28720
	AT3G16240	AT5G22290
	AT2G43370	AT5G61010
	AT3G52930	AT5G03690
	AT2G43370	AT5G53800
	AT2G20130	AT3G13710
	AT1G67800	AT4G23050
	AT1G69810	AT1G69810
	AT3G13710	AT5G17450
	AT3G42960	AT3G42960
	AT1G22920	AT1G67800
	AT2G01770	AT4G19030
	AT2G38360	AT5G58750
	AT2G28240	AT4G32450
	AT1G60600	AT5G22290
	AT2G25810	AT5G22290
	AT3G01660	AT5G22290
	AT1G22760	AT2G37150
	AT2G30590	AT4G08150
	AT3G28715	AT5G23130
	AT1G01910	AT5G44580
	AT3G28715	AT5G63310
	AT5G11980	AT5G38420
	AT1G78310	AT3G45640
	AT2G30590	AT5G61010
	AT1G69690	AT5G38420
	AT3G28715	AT4G01920
	AT3G13720	AT5G49000
	AT3G13710	AT3G29270
	AT1G67800	AT3G13222
	AT1G32700	AT3G07780
	AT1G01910	AT4G19810
	AT3G01300	AT5G61010
	AT1G73360	AT5G38420
	AT1G22760	AT3G49580
	AT1G14340	AT5G58750
	AT1G60670	AT2G21650
	AT3G10260	AT3G13175
	AT3G10260	AT3G61300
	AT1G01910	AT1G05575
	AT1G01910	AT3G59930
	AT1G15750	AT2G46870
	AT1G01210	AT1G31880
	AT1G22630	AT3G19520
	AT1G67865	AT3G13720
	AT3G13720	AT5G16840
	AT3G03000	AT5G01970
	AT4G35580	AT5G56020
	AT1G52250	AT5G22310
	AT1G77950	AT4G02590
	AT1G52250	AT2G42790
	AT5G07110	AT5G56020
	AT2G01175	AT5G22290
	AT4G28720	AT5G22290
	AT2G01770	AT4G35580
	AT3G13710	AT4G35580
	AT1G48260	AT3G03950
	AT1G64180	AT1G69810
	AT5G01640	AT5G07110
	AT1G14360	AT4G19030
	AT4G10430	AT4G19030
	AT1G47260	AT5G55200
	AT1G19180	AT1G22920
	AT1G14360	AT1G27300
	AT1G27300	AT4G10430
	AT5G02870	AT5G58720
	AT4G28640	AT5G02870
	AT2G47710	AT3G11930
	AT3G24140	AT4G33520
	AT3G23390	AT4G28640
	AT1G29990	AT5G17990
	AT2G39760	AT4G14900
	AT1G78100	AT5G61340
	AT2G20570	AT4G14900
	AT3G20420	AT3G20420
	AT4G01480	AT5G02780
	AT1G03040	AT5G15330
	AT1G27300	AT2G46890
	AT1G27300	AT1G60600
	AT1G52250	AT3G17668
	AT3G17668	AT4G22240
	AT3G09630	AT4G28640
	AT2G41900	AT5G40190
	AT4G35580	AT5G43460
	AT4G35580	AT5G43670
	AT4G00550	AT4G35580
	AT1G24764	AT2G44950
	AT1G04100	AT3G23030
	AT1G04100	AT1G52830
	AT3G04730	AT4G29080
	AT1G22920	AT1G51560
	AT1G52250	AT4G32960
	AT4G32960	AT5G42470
	AT3G59810	AT4G30330
	AT2G44950	AT4G24840
	AT3G03960	AT3G11830
	AT1G17970	AT3G62310
	AT2G34040	AT4G02590
	AT1G23900	AT2G34040
	AT1G07440	AT2G29310
	AT3G16120	AT4G36515
	AT3G24140	AT5G46690
	AT1G65620	AT2G30340
	AT4G03410	AT4G19030
	AT4G14950	AT4G19030
	AT4G02725	AT4G19030
	AT2G46890	AT4G19030
	AT2G34090	AT2G34090
	AT3G12200	AT3G12200
	AT4G29220	AT4G29220
	AT1G29120	AT2G34090
	AT1G22920	AT2G22880
	AT3G21690	AT4G19030
	AT3G48240	AT5G64430
	AT3G13860	AT4G19700
	AT4G28640	AT5G52547
	AT3G49580	AT4G39820
	AT2G26560	AT2G26560
	AT1G01050	AT4G01480
	AT3G52560	AT5G37890
	AT3G48150	AT4G34740
	AT3G60820	AT4G35160
	AT3G16240	AT4G19030
	AT1G50900	AT2G37020
	AT5G09810	AT5G09810
	AT3G55460	AT5G04280
	AT1G47260	AT5G50100
	AT4G19030	AT5G04160
	AT3G13520	AT4G19030
	AT1G15670	AT4G02770
	AT4G22240	AT5G22620
	AT3G13222	AT3G19860
	AT1G12840	AT1G77760
	AT3G44460	AT3G56850
	AT1G01910	AT2G05520
	AT1G01910	AT5G53470
	AT1G19180	AT3G49580
	AT3G49580	AT5G02870
	AT3G29575	AT3G56850
	AT4G10430	AT5G22290
	AT4G10430	AT4G35580
	AT1G48320	AT1G48320
	AT2G31985	AT3G63210
	AT1G04330	AT2G43790
	AT4G19030	AT5G12880
	AT3G47980	AT4G19030
	AT1G15260	AT3G48150
	AT2G40380	AT2G40380
	AT4G33950	AT5G11450
	AT4G13640	AT4G13640
	AT3G07310	AT4G13640
	AT2G33450	AT4G28640
	AT2G43370	AT5G38600
	AT1G03600	AT5G28900
	AT1G26660	AT3G62790
	AT1G23730	AT1G70410
	AT1G02140	AT5G56290
	AT2G37180	AT4G23400
	AT4G14160	AT5G38380
	AT3G18060	AT3G46520
	AT4G19030	AT4G31600
	AT2G45860	AT5G56950
	AT1G52830	AT4G14560
	AT3G15540	AT4G14560
	AT1G28480	AT5G06950
	AT1G14340	AT3G59920
	AT3G07780	AT5G11450
	AT1G15260	AT3G13720
	AT3G13720	AT5G11450
	AT5G11450	AT5G37670
	AT4G28040	AT5G22290
	AT4G00150	AT5G66720
	AT2G33210	AT3G49580
	AT4G22250	AT5G66720
	AT2G22640	AT3G53350
	AT1G50575	AT3G19895
	AT2G43370	AT3G11590
	AT1G03600	AT3G13720
	AT1G02140	AT4G22250
	AT2G43370	AT5G25490
	AT2G24180	AT4G19030
	AT1G75950	AT2G02360
	AT2G47880	AT5G06950
	AT3G15540	AT3G23050
	AT1G22920	AT3G23050
	AT1G22920	AT2G21660
	AT1G22920	AT5G47100
	AT1G27300	AT2G03120
	AT1G27300	AT2G33120
	AT1G27300	AT3G25220
	AT2G37340	AT3G55460
	AT3G48150	AT4G13640
	AT3G47620	AT5G66720
	AT2G43370	AT3G54230
	AT3G13720	AT5G37680
	AT3G51960	AT3G62790
	AT3G12110	AT5G09810
	AT2G45850	AT5G62260
	AT1G01010	AT4G28040
	AT3G13990	AT5G48385
	AT5G66560	AT5G66720
	AT1G18660	AT2G35940
	AT1G07430	AT3G06610
	AT1G18660	AT5G08330
	AT3G27540	AT3G47620
	AT2G38610	AT3G47620
	AT3G47620	AT5G50350
	AT1G15385	AT5G02150
	AT2G36410	AT2G38860
	AT3G10140	AT3G26030
	AT2G22640	AT3G23910
	AT2G37180	AT4G00430
	AT1G32230	AT3G04710
	AT1G15385	AT5G11980
	AT1G15385	AT3G14780
	AT2G47030	AT5G22290
	AT4G01090	AT5G66720
	AT2G24020	AT3G54960
	AT2G45850	AT3G47620
	AT1G50575	AT3G47620
	AT1G23730	AT1G79470
	AT2G37340	AT4G32660
	AT1G02140	AT5G22120
	AT3G55460	AT4G32660
	AT4G23400	AT5G22290
	AT3G19390	AT5G22290
	AT1G77130	AT5G22290
	AT1G22840	AT5G61010
	AT1G69690	AT3G58510
	AT1G09660	AT2G43370
	AT1G22920	AT4G33770
	AT2G40380	AT5G58750
	AT3G13710	AT5G58750
	AT5G37780	AT5G57010
	AT1G27300	AT2G01175
	AT4G19030	AT5G26667
	AT3G29270	AT5G56020
	AT3G17668	AT3G49580
	AT5G10060	AT5G13810
	AT3G17668	AT5G61010
	AT3G13320	AT4G35580
	AT1G68670	AT3G05530
	AT3G10260	AT4G36480
	AT2G25490	AT3G28715
	AT2G35940	AT5G38420
	AT1G30500	AT3G45640
	AT3G28715	AT5G08330
	AT5G08330	AT5G38420
	AT1G48260	AT4G17615
	AT3G13720	AT5G58750
	AT1G31880	AT1G69810
	AT4G17720	AT5G58750
	AT3G01300	AT3G07780
	AT3G11730	AT5G58750
	AT2G01770	AT5G22290
	AT3G13710	AT5G22290
	AT1G14687	AT3G45640
	AT1G31880	AT3G28715
	AT3G13720	AT4G34030
	AT3G49580	AT5G38420
	AT1G14340	AT5G49000
	AT1G34430	AT3G17668
	AT1G68670	AT2G41730
	AT1G22630	AT1G68670
	AT1G14340	AT1G67865
	AT1G67865	AT3G43230
	AT3G43230	AT5G16840
	AT2G37150	AT5G42990
	AT1G22630	AT4G08150
	AT2G42870	AT3G22440
	AT3G13175	AT3G29270
	AT3G55600	AT4G35580
	AT1G64280	AT3G26900
	AT1G28135	AT2G24020
	AT1G34430	AT1G52250
	AT3G16980	AT3G19895
	AT1G67800	AT1G69690
	AT5G22290	AT5G26667
	AT1G69690	AT5G17180
	AT4G28720	AT4G35580
	AT4G35580	AT5G26667
	AT5G21274	AT5G57010
	AT3G08530	AT3G56720
	AT1G69810	AT3G47620
	AT2G29210	AT4G32660
	AT5G07110	AT5G58750
	AT1G10940	AT3G44460
	AT3G29270	AT3G59500
	AT3G59500	AT5G41600
	AT2G04630	AT5G63310
	AT3G14180	AT5G67620
	AT1G20640	AT2G42810
	AT2G04630	AT5G57660
	AT1G49590	AT5G39760
	AT5G22310	AT5G58950
	AT4G01090	AT5G58950
	AT1G51580	AT5G17790
	AT3G01690	AT3G11590
	AT1G01010	AT5G43460
	AT2G32650	AT3G11590
	AT3G11590	AT5G58950
	AT3G18570	AT4G25140
	AT4G17720	AT4G25660
	AT2G04630	AT3G56270
	AT2G46690	AT3G48150
	AT1G03130	AT3G48150
	AT1G19180	AT1G19180
	AT3G04730	AT3G23030
	AT1G15370	AT3G24140
	AT1G31750	AT2G47580
	AT1G07930	AT1G77550
	AT1G48450	AT2G41680
	AT1G53510	AT3G08530
	AT3G13990	AT5G60120
	AT3G53350	AT4G36690
	AT2G30260	AT4G24840
	AT3G05580	AT5G52200
	AT1G10530	AT3G26340
	AT1G05410	AT4G12450
	AT4G27270	AT5G58800
	AT1G10530	AT3G26030
	AT4G08150	AT4G12450
	AT1G80190	AT3G60910
	AT3G49580	AT4G12450
	AT3G23030	AT4G22745
	AT1G19180	AT1G30135
	AT1G22920	AT2G32160
	AT1G22920	AT5G13080
	AT3G46320	AT5G38110
	AT1G68140	AT5G58720
	AT2G24030	AT3G20420
	AT4G23400	AT4G35100
	AT3G07480	AT3G49580
	AT1G70700	AT3G49580
	AT1G78570	AT1G78570
	AT1G27300	AT3G44220
	AT1G22920	AT3G16980
	AT1G15760	AT5G56020
	AT3G17668	AT3G48550
	AT5G10060	AT5G10060
	AT1G60440	AT1G60440
	AT3G55600	AT4G19030
	AT3G16980	AT4G35780
	AT2G43370	AT3G47620
	AT2G38185	AT3G47620
	AT3G26810	AT3G47620
	AT1G78380	AT2G29490
	AT1G20630	AT3G49250
	AT1G26850	AT4G19030
	AT4G19030	AT5G58650
	AT4G19030	AT5G11740
	AT3G13940	AT3G15420
	AT3G01550	AT3G50910
	AT1G01620	AT4G35100
	AT4G01090	AT4G12450
	AT2G42560	AT3G47620
	AT2G45040	AT3G47620
	AT3G16690	AT3G47620
	AT2G30260	AT3G47620
	AT1G54030	AT3G47620
	AT4G00550	AT5G22290
	AT1G16900	AT5G22290
	AT4G19030	AT5G20130
	AT1G27300	AT5G20130
	AT1G27300	AT5G65990
	AT3G22260	AT5G49000
	AT1G31320	AT2G30340
	AT3G50910	AT5G20130
	AT2G30340	AT3G48150
	AT1G47260	AT4G39820
	AT4G19030	AT5G64290
	AT3G50910	AT4G02725
	AT3G48690	AT4G10930
	AT1G15760	AT4G14950
	AT1G22920	AT3G48240
	AT1G01470	AT1G22920
	AT1G27300	AT4G14950
	AT1G27300	AT4G02725
	AT3G56860	AT5G52547
	AT1G03040	AT3G01435
	AT2G40380	AT3G53180
	AT3G13710	AT3G53180
	AT1G22920	AT3G19220
	AT1G22920	AT3G60820
	AT2G43060	AT5G56950
	AT1G27300	AT5G04160
	AT1G27300	AT3G13520
	AT1G27300	AT4G38920
	AT4G26110	AT5G56950
	AT4G26110	AT4G26110
	AT4G02770	AT4G19700
	AT3G48150	AT4G02770
	AT4G19030	AT4G23400
	AT2G43370	AT3G50910
	AT1G80560	AT5G14200
	AT1G22920	AT3G62790
	AT1G27300	AT3G16240
	AT3G18060	AT5G09810
	AT2G43370	AT4G19700
	AT2G43370	AT5G58720
	AT2G35470	AT5G04160
	AT5G22290	AT5G53470
	AT1G04430	AT5G22290
	AT2G39250	AT5G13810
	AT1G12840	AT1G79070
	AT3G13720	AT5G55200
	AT3G02520	AT3G56850
	AT1G14340	AT5G55200
	AT5G02870	AT5G22310
	AT1G78300	AT3G56850
	AT3G10572	AT5G22290
	AT4G05400	AT4G19700
	AT1G04330	AT3G45640
	AT2G39760	AT5G14440
	AT1G18660	AT3G48150
	AT1G04330	AT1G22920
	AT1G18660	AT3G63210
	AT3G53900	AT4G09010
	AT4G08150	AT5G50100
	AT1G22990	AT3G13720
	AT3G50920	AT5G41600
	AT3G29270	AT3G54120
	AT1G13520	AT1G14830
	AT1G31780	AT5G11980
	AT3G09690	AT3G29270
	AT1G13520	AT2G42790
	AT1G31050	AT4G02590
	AT2G42790	AT3G16120
	AT1G12920	AT2G42790
	AT4G32750	AT4G35580
	AT4G01920	AT5G64850
	AT4G14455	AT4G35580
	AT4G14455	AT5G22290
	AT4G32750	AT5G22290
	AT5G16560	AT5G61010
	AT3G52050	AT4G16780
	AT1G01910	AT5G44565
	AT2G43060	AT5G48560
	AT3G27420	AT4G24840
	AT2G18300	AT2G43060
	AT2G31955	AT3G53180
	AT3G04240	AT5G38420
	AT3G13672	AT5G63370
	AT4G18700	AT5G38480
	AT3G27420	AT4G02590
	AT3G27420	AT5G41910
	AT3G46060	AT5G07110
	AT3G10260	AT4G08230
	AT1G27360	AT2G24050
	AT1G19740	AT3G59300
	AT1G50430	AT5G22290
	AT4G01090	AT4G20300
	AT3G08530	AT4G20300
	AT4G30490	AT5G06780
	AT3G49250	AT4G35160
	AT1G04930	AT4G24840
	AT1G33110	AT4G35580
	AT4G30490	AT5G61010
	AT2G03120	AT5G22290
	AT1G04930	AT5G61010
	AT2G02990	AT5G22290
	AT2G33120	AT5G22290
	AT1G48270	AT5G22290
	AT1G33110	AT5G22290
	AT3G25220	AT5G22290
	AT4G20300	AT5G61010
	AT5G22290	AT5G53030
	AT1G51950	AT4G28640
	AT1G55190	AT5G27970
	AT3G49580	AT4G30490
	AT1G06510	AT4G20300
	AT2G42790	AT3G58740
	AT1G24510	AT5G20890
	AT1G28360	AT1G32540
	AT3G12930	AT4G02590
	AT4G35580	AT5G63850
	AT1G06110	AT1G20140
	AT1G14920	AT5G38420
	AT4G35580	AT5G27540
	AT4G01430	AT4G35580
	AT1G28360	AT1G69690
	AT4G01430	AT5G22290
	AT5G15080	AT5G61010
	AT1G28360	AT5G61010
	AT5G22290	AT5G63850
	AT5G22290	AT5G27540
	AT4G23770	AT5G09450
	AT3G12930	AT4G08150
	AT5G59720	AT5G66240
	AT1G09270	AT5G17690
	AT2G01190	AT3G16120
	AT1G75950	AT3G48880
	AT2G21660	AT4G34230
	AT1G15750	AT4G14560
	AT1G58470	AT3G13222
	AT3G08530	AT5G48385
	AT2G41350	AT3G47675
	AT1G75400	AT5G28900
	AT4G11100	AT5G20920
	AT3G57050	AT4G07950
	AT2G26800	AT5G56290
	AT3G05935	AT3G07780
	AT1G01910	AT1G75750
	AT3G07750	AT3G61620
	AT2G46890	AT5G22290
	AT2G02810	AT5G22290
	AT2G45920	AT4G01090
	AT4G02590	AT5G15330
	AT2G45070	AT5G22290
	AT2G44080	AT5G22290
	AT3G55240	AT4G30780
	AT2G44080	AT4G35580
	AT1G24764	AT2G32650
	AT1G12310	AT3G19960
	AT2G22240	AT4G39800
	AT3G47620	AT5G60120
	AT2G42260	AT3G08530
	AT1G31240	AT5G13810
	AT3G10260	AT3G59500
	AT1G51580	AT3G55290
	AT2G02560	AT4G08150
	AT1G05410	AT2G32650
	AT4G00370	AT5G22290
	AT5G22290	AT5G43460
	AT3G29770	AT3G53350
	AT2G05630	AT5G06780
	AT1G54170	AT5G16560
	AT1G56090	AT2G39760
	AT1G62990	AT3G48150
	AT3G48150	AT5G16560
	AT3G48150	AT3G52050
	AT1G18660	AT4G32175
	AT4G39753	AT5G42190
	AT3G52050	AT5G58720
	AT1G07310	AT5G16560
	AT4G02840	AT5G44500
	AT1G15750	AT5G60120
	AT2G44080	AT3G29270
	AT4G36290	AT5G11980
	AT1G31880	AT5G60120
	AT2G34460	AT3G13720
	AT1G14920	AT1G53510
	AT4G05420	AT4G22250
	AT1G80840	AT5G22570
	AT1G15710	AT1G66430
	AT5G58220	AT5G58220
	AT4G29160	AT4G29160
	AT1G72370	AT3G53890
	AT2G39100	AT3G48150
	AT3G50060	AT5G53160
	AT1G15720	AT5G54810
	AT4G25680	AT5G07110
	AT2G05630	AT5G24930
	AT2G24020	AT5G09480
	AT1G49850	AT4G29820
	AT1G49850	AT3G08530
	AT3G12720	AT5G57860
	AT1G60080	AT5G59210
	AT2G27940	AT5G40930
	AT4G31130	AT4G35580
	AT4G35580	AT5G56540
	AT2G32380	AT4G35580
	AT4G24310	AT4G35580
	AT1G09660	AT1G49850
	AT1G49850	AT3G25710
	AT4G28830	AT5G63310
	AT1G67170	AT3G47600
	AT1G06510	AT2G42260
	AT1G06510	AT5G02470
	AT1G67170	AT3G13990
	AT3G54826	AT5G22630
	AT2G42260	AT4G24840
	AT2G42260	AT5G61010
	AT3G29034	AT5G22290
	AT4G16780	AT5G06710
	AT1G67170	AT2G28550
	AT3G10480	AT3G54826
	AT1G15750	AT1G17380
	AT2G34750	AT3G12930
	AT3G43590	AT5G51120
	AT1G26660	AT5G18010
	AT1G01620	AT2G37180
	AT3G07780	AT3G15160
	AT3G15160	AT5G02150
	AT2G18740	AT3G59810
	AT5G64780	AT5G65400
	AT1G02690	AT5G17690
	AT1G05410	AT5G65400
	AT2G37150	AT3G52050
	AT1G51355	AT3G61150
	AT2G02990	AT3G10260
	AT1G15750	AT2G22670
	AT2G45920	AT3G09250
	AT1G01910	AT5G05670
	AT1G14920	AT4G00980
	AT5G22290	AT5G24130
	AT1G26660	AT5G18030
	AT3G54826	AT5G10810
	AT3G13175	AT5G22290
	AT3G13175	AT4G35580
	AT1G67860	AT1G67865
	AT2G01530	AT3G12390
	AT2G42870	AT4G02590
	AT1G69850	AT4G35580
	AT2G41350	AT5G25220
	AT1G13520	AT3G51960
	AT5G02150	AT5G63200
	AT3G13720	AT4G25680
	AT1G55190	AT4G25680
	AT2G03870	AT3G59810
	AT1G31880	AT5G10160
	AT1G31880	AT5G23120
	AT2G05630	AT5G45900
	AT3G29270	AT4G24990
	AT1G49850	AT5G61010
	AT1G65000	AT3G52930
	AT3G58170	AT5G22290
	AT1G09330	AT5G22290
	AT1G49850	AT4G08790
	AT2G16850	AT4G35580
	AT1G58070	AT5G13810
	AT2G02410	AT5G37670
	AT3G54826	AT5G51110
	AT2G41350	AT2G42870
	AT3G05935	AT4G22250
	AT2G39760	AT5G06270
	AT2G27580	AT3G61790
	AT3G47675	AT4G02590
	AT1G09840	AT5G22310
	AT1G17860	AT4G19030
	AT4G19030	AT5G61340
	AT1G22920	AT3G59840
	AT1G22920	AT3G20420
	AT4G12080	AT4G25320
	AT2G33410	AT3G21215
	AT1G74910	AT2G04650
	AT3G12720	AT3G28715
	AT3G45640	AT4G26750
	AT1G69690	AT3G45640
	AT3G18380	AT5G09790
	AT2G18876	AT5G10450
	AT3G08530	AT5G65683
	AT5G06780	AT5G65683
	AT1G68060	AT4G17220
	AT2G47060	AT4G13000
	AT4G23570	AT4G37460
	AT1G35210	AT4G00720
	AT3G48040	AT4G36910
	AT2G37150	AT5G60120
	AT1G53510	AT3G54850
	AT3G10260	AT5G01640
	AT3G10480	AT4G36290
	AT3G02090	AT3G09250
	AT3G09250	AT5G60120
	AT2G28550	AT5G60120
	AT3G54220	AT5G56600
	AT3G61060	AT5G37670
	AT1G07400	AT3G61060
	AT1G23900	AT1G53510
	AT5G13810	AT5G56600
	AT4G13500	AT4G35580
	AT4G35580	AT5G11650
	AT1G23850	AT4G35580
	AT1G51355	AT4G33510
	AT1G20140	AT4G39753
	AT3G58500	AT5G16560
	AT1G62990	AT2G16400
	AT4G02590	AT5G45620
	AT2G45660	AT5G47590
	AT2G29350	AT2G29350
	AT1G01140	AT2G34090
	AT4G19030	AT4G35100
	AT1G14340	AT4G30490
	AT1G14340	AT5G27970
	AT1G77710	AT3G55290
	AT2G37040	AT3G10340
	AT1G14920	AT1G22160
	AT5G08650	AT5G51110
	AT1G50430	AT4G35580
	AT1G09100	AT1G45000
	AT1G22160	AT3G29160
	AT1G79750	AT3G07310
	AT1G01010	AT2G02990
	AT1G01010	AT2G33120
	AT2G04030	AT4G23050
	AT3G60820	AT5G11980
	AT3G13520	AT4G35580
	AT3G01180	AT3G49580
	AT4G17785	AT5G45620
	AT3G13222	AT3G18380
	AT2G35240	AT4G14740
	AT3G01180	AT5G28900
	AT1G18400	AT5G16560
	AT4G14455	AT4G19030
	AT2G24693	AT4G19030
	AT4G13500	AT4G19030
	AT3G52050	AT4G10470
	AT3G48550	AT5G17690
	AT1G62990	AT3G24140
	AT5G02820	AT5G02820
	AT2G24030	AT2G24030
	AT5G28050	AT5G38420
	AT3G53180	AT5G07110
	AT3G01340	AT3G16230
	AT1G01240	AT4G38920
	AT1G14340	AT3G53180
	AT3G01180	AT3G47620
	AT2G42790	AT3G18380
	AT3G47620	AT4G02770
	AT3G47620	AT5G63370
	AT4G35580	AT5G44565
	AT5G11650	AT5G22290
	AT5G01075	AT5G22290
	AT1G23850	AT5G22290
	AT3G25882	AT4G16143
	AT4G02840	AT4G20440
	AT3G46060	AT5G22290
	AT1G75020	AT5G22290
	AT3G05210	AT3G27420
	AT3G06540	AT3G07410
	AT1G56090	AT1G69810
	AT1G22920	AT5G65400
	AT1G22920	AT3G25882
	AT3G08530	AT5G25440
	AT4G30490	AT5G22290
	AT1G76520	AT5G22290
	AT5G22290	AT5G41800
	AT1G79910	AT5G61010
	AT3G16200	AT5G22290
	AT5G22290	AT5G44550
	AT5G06780	AT5G06950
	AT3G23050	AT3G47620
	AT2G24550	AT5G51110
	AT1G69690	AT5G48385
	AT2G26770	AT3G07780
	AT2G33390	AT3G47620
	AT3G47620	AT4G36690
	AT2G04630	AT3G47620
	AT1G01140	AT4G28640
	AT1G55490	AT3G22550
	AT1G01140	AT5G58720
	AT2G23070	AT5G58720
	AT1G03900	AT1G09700
	AT3G13720	AT3G50110
	AT3G20620	AT4G05420
	AT2G45000	AT4G24700
	AT1G20640	AT1G64530
	AT3G55240	AT5G14660
	AT1G74500	AT4G24840
	AT1G21810	AT3G29575
	AT3G47620	AT5G63200
	AT1G80000	AT3G47620
	AT1G49850	AT4G01090
	AT1G49850	AT4G24840
	AT1G17190	AT1G78380
	AT1G14950	AT5G57860
	AT1G49850	AT5G06780
	AT3G06540	AT5G60860
	AT1G31350	AT3G06720
	AT1G09330	AT4G30260
	AT3G53610	AT4G35580
	AT2G21380	AT2G42260
	AT3G19460	AT3G29270
	AT1G48240	AT4G35580
	AT2G16850	AT5G22290
	AT5G22290	AT5G22340
	AT2G16850	AT2G45960
	AT3G14080	AT3G59810
	AT3G16120	AT3G54230
	AT2G24500	AT2G37150
	AT2G33120	AT5G41600
	AT2G03120	AT5G41600
	AT2G42790	AT3G56900
	AT3G03000	AT5G65683
	AT4G35580	AT5G24130
	AT1G78300	AT2G18876
	AT1G52695	AT1G69690
	AT1G31350	AT4G02150
	AT5G13810	AT5G30490
	AT1G26110	AT5G06770
	AT2G16850	AT2G37180
	AT4G22212	AT4G35580
	AT2G44040	AT3G20310
	AT2G42870	AT4G24840
	AT1G53910	AT2G44040
	AT5G19430	AT5G42990
	AT4G22212	AT5G22290
	AT2G42870	AT5G03500
	AT2G29380	AT3G06610
	AT2G41730	AT3G47620
	AT3G17440	AT4G35580
	AT1G69690	AT5G66240
	AT3G47620	AT5G66240
	AT1G76760	AT2G41680
	AT4G04950	AT5G09830
	AT2G03870	AT3G14080
	AT1G34430	AT5G55220
	AT1G78070	AT5G50180
	AT4G24310	AT5G22290
	AT5G08410	AT5G28770
	AT4G31130	AT5G22290
	AT3G53610	AT5G22290
	AT5G22290	AT5G56540
	AT2G32380	AT5G22290
	AT1G27300	AT4G28040
	AT2G45950	AT5G49000
	AT4G19030	AT4G28040
	AT1G18660	AT1G21840
	AT1G22920	AT3G06610
	AT3G58460	AT4G03510
	AT4G07950	AT5G10810
	AT1G63000	AT1G78570
	AT1G47260	AT3G07480
	AT1G27300	AT5G61340
	AT1G79750	AT2G19900
	AT2G18730	AT3G45640
	AT3G45640	AT5G13280
	AT3G28715	AT3G47620
	AT2G42260	AT5G13810
	AT5G13810	AT5G58530
	AT4G35950	AT4G36910
	AT5G06770	AT5G51120
	AT3G08530	AT5G30490
	AT2G18876	AT3G02520
	AT3G07780	AT4G17220
	AT2G22680	AT4G17220
	AT3G13227	AT4G30940
	AT3G29270	AT5G58782
	AT3G29270	AT5G24130
	AT4G11260	AT4G37460
	AT1G10230	AT1G31350
	AT2G18876	AT5G38480
	AT3G28715	AT4G02590
	AT1G19700	AT4G03400
	AT1G22760	AT4G01090
	AT4G35580	AT4G36480
	AT1G69690	AT2G45010
	AT4G11310	AT4G35580
	AT3G47620	AT5G19960
	AT3G18380	AT3G47620
	AT2G21830	AT3G47620
	AT3G18380	AT5G06780
	AT3G08530	AT5G57870
	AT3G53630	AT4G02820
	AT3G57870	AT4G26270
	AT2G21830	AT4G01090
	AT1G27300	AT2G04900
	AT1G27300	AT4G27140
	AT1G01140	AT5G47100
	AT1G27300	AT4G35100
	AT1G22920	AT5G42300
	AT3G47620	AT3G57870
	AT3G08530	AT4G02770
	AT3G46810	AT3G53900
	AT2G46890	AT4G35580
	AT1G04100	AT2G39760
	AT1G16790	AT4G19030
	AT3G23030	AT5G52547
	AT3G48550	AT5G65683
	AT2G42490	AT4G00980
	AT1G31350	AT5G42190
	AT1G73500	AT4G01480
	AT2G18876	AT4G00570
	AT3G49580	AT5G65683
	AT3G56320	AT4G03420
	AT4G28880	AT5G27630
	AT2G38660	AT5G11980
	AT2G40380	AT5G41600
	AT4G00150	AT5G25170
	AT3G21150	AT3G48150
	AT3G48150	AT4G36110
	AT4G19700	AT4G36110
	AT1G54120	AT4G26110
	AT1G68520	AT3G21150
	AT3G48150	AT5G17790
	AT1G49030	AT2G20570
	AT4G27000	AT5G16560
	AT1G06390	AT3G50910
	AT2G24570	AT4G19700
	AT3G45160	AT4G19030
	AT4G19030	AT4G40042
	AT2G39510	AT4G19030
	AT2G24570	AT4G04020
	AT5G10060	AT5G19910
	AT1G30475	AT1G48450
	AT3G48550	AT5G60120
	AT1G47250	AT1G47260
	AT1G15130	AT4G29160
	AT3G21720	AT4G22240
	AT1G22920	AT1G49860
	AT1G27300	AT5G43460
	AT3G54170	AT5G65683
	AT3G50910	AT5G65683
	AT3G49810	AT4G27960
	AT3G07270	AT4G04890
	AT5G19080	AT5G48385
	AT3G05625	AT3G49580
	AT1G22920	AT5G52210
	AT1G22920	AT2G42395
	AT1G22920	AT5G16060
	AT1G22920	AT1G29640
	AT1G22920	AT3G53410
	AT1G27300	AT1G64150
	AT2G42395	AT3G49470
	AT3G13310	AT3G48150
	AT3G13310	AT3G49580
	AT2G03190	AT3G23880
	AT1G22920	AT3G52155
	AT1G69810	AT5G40660
	AT4G01920	AT5G50180
	AT3G15820	AT4G35580
	AT1G47530	AT4G35580
	AT4G35580	AT5G67210
	AT1G01260	AT5G13220
	AT4G24990	AT5G22290
	AT3G15820	AT5G22290
	AT5G22290	AT5G67210
	AT1G25275	AT4G19030
	AT3G50910	AT3G60600
	AT1G05710	AT3G48150
	AT3G09630	AT5G58720
	AT1G73210	AT3G56320
	AT1G52250	AT3G06430
	AT1G12390	AT1G27300
	AT1G11650	AT1G31750
	AT1G11650	AT5G44500
	AT4G10480	AT5G50840
	AT3G61310	AT4G17950
	AT3G07950	AT4G19030
	AT2G30390	AT4G19030
	AT1G10030	AT4G19030
	AT1G60650	AT3G55460
	AT1G47260	AT1G71480
	AT3G22960	AT3G26990
	AT4G10930	AT5G11270
	AT3G06430	AT3G22550
	AT3G23060	AT5G17690
	AT3G61790	AT5G53360
	AT1G15750	AT4G15700
	AT1G01910	AT4G18510
	AT1G01910	AT4G31830
	AT1G73360	AT4G15700
	AT1G31880	AT4G21720
	AT4G19030	AT5G08335
	AT2G24570	AT5G13810
	AT2G23600	AT4G37150
	AT3G15660	AT5G13280
	AT4G35580	AT4G40042
	AT1G53560	AT4G35580
	AT1G01910	AT3G45160
	AT1G53560	AT5G22290
	AT2G05840	AT3G27430
	AT1G26570	AT5G39320
	AT3G29270	AT4G40042
	AT1G01910	AT1G17285
	AT3G13940	AT3G21490
	AT3G21150	AT4G00120
	AT1G22920	AT1G66820
	AT1G15760	AT3G28080
	AT1G22920	AT3G44260
	AT1G58330	AT2G31790
	AT4G19003	AT5G09260
	AT1G22920	AT1G50300
	AT1G30120	AT1G70340
	AT2G24860	AT2G34090
	AT4G26110	AT5G10360
	AT1G27300	AT3G57090
	AT1G27300	AT5G39510
	AT5G10360	AT5G56950
	AT1G06460	AT2G24860
	AT2G24860	AT3G49690
	AT1G22920	AT2G30950
	AT1G09415	AT1G64280
	AT1G02920	AT1G02930
	AT1G64280	AT3G25882
	AT2G30120	AT3G54170
	AT2G42870	AT3G50330
	AT1G56330	AT3G13710
	AT2G40380	AT4G02080
	AT3G13710	AT4G02080
	AT1G27300	AT2G39960
	AT2G42395	AT4G10480
	AT3G49580	AT5G11090
	AT1G15130	AT5G64430
	AT1G67865	AT2G40380
	AT3G02190	AT5G56950
	AT1G27300	AT3G13175
	AT4G19030	AT5G43460
	AT1G47260	AT4G25660
	AT3G13710	AT4G25660
	AT1G03040	AT2G42870
	AT3G21175	AT5G11270
	AT1G27300	AT2G44270
	AT3G49580	AT5G60120
	AT1G04240	AT1G09500
	AT5G03970	AT5G42190
	AT2G03190	AT5G03970
	AT3G29160	AT4G10470
	AT1G15750	AT4G35700
	AT1G55190	AT5G49000
	AT1G14920	AT1G69810
	AT1G28480	AT4G39940
	AT1G11650	AT1G17440
	AT3G06430	AT3G11590
	AT1G13730	AT3G13222
	AT4G35580	AT5G63780
	AT3G06430	AT3G25710
	AT2G38360	AT4G25660
	AT1G27300	AT4G00370
	AT1G11650	AT5G10350
	AT1G27210	AT3G61790
	AT1G11650	AT5G51120
	AT3G53900	AT5G10060
	AT1G77950	AT4G08150
	AT5G15210	AT5G39760
	AT5G27860	AT5G49400
	AT1G13520	AT2G42490
	AT1G31050	AT3G48150
	AT2G20130	AT3G54120
	AT2G20130	AT3G09690
	AT1G31780	AT3G48150
	AT3G50920	AT4G19030
	AT4G14730	AT4G19030
	AT1G16950	AT4G19030
	AT1G13520	AT5G56630
	AT1G13520	AT2G20570
	AT1G27300	AT3G50920
	AT3G54120	AT5G07730
	AT3G23880	AT5G42190
	AT3G24140	AT5G65683
	AT2G34090	AT5G65683
	AT1G47260	AT3G48680
	AT1G01230	AT4G19030
	AT3G53990	AT3G53990
	AT2G42870	AT5G67110
	AT2G30120	AT3G48550
	AT1G30880	AT4G26110
	AT1G52540	AT2G39760
	AT1G27300	AT5G17630
	AT2G32380	AT4G19030
	AT4G19030	AT4G24310
	AT1G49850	AT3G49580
	AT1G49850	AT3G48680
	AT1G71050	AT5G58720
	AT1G14620	AT4G05400
	AT1G75950	AT2G02870
	AT2G18240	AT4G35580
	AT3G24250	AT4G35580
	AT4G35580	AT5G12880
	AT3G49580	AT4G36970
	AT4G19700	AT4G31550
	AT1G09140	AT5G04280
	AT1G19180	AT5G14260
	AT1G15570	AT3G48150
	AT2G39960	AT4G19030
	AT1G15570	AT5G48385
	AT1G22750	AT4G19030
	AT1G15570	AT5G20030
	AT2G34710	AT4G10500
	AT2G40380	AT3G10260
	AT1G31780	AT4G13640
	AT1G15570	AT3G24140
	AT1G15570	AT3G01435
	AT1G22920	AT4G38930
	AT1G48260	AT5G55990
	AT3G06720	AT4G08910
	AT2G42790	AT3G58750
	AT1G13990	AT4G22240
	AT2G04230	AT2G25700
	AT3G06720	AT5G17690
	AT2G20130	AT3G06720
	AT2G33520	AT5G56290
	AT1G13520	AT3G53900
	AT3G09690	AT3G10260
	AT1G13520	AT4G29220
	AT1G27300	AT3G07950
	AT2G44360	AT4G36570
	AT2G40380	AT5G07110
	AT1G20140	AT4G10400
	AT5G12880	AT5G22290
	AT3G24250	AT5G22290
	AT2G14860	AT5G22290
	AT3G01660	AT3G13720
	AT1G01910	AT1G80890
	AT1G10030	AT1G27300
	AT3G61310	AT4G22240
	AT3G49470	AT5G50840
	AT1G27300	AT2G30390
	AT3G08850	AT3G22550
	AT4G19700	AT5G38640
	AT3G08850	AT3G63210
	AT3G06430	AT5G47370
	AT1G51950	AT3G06430
	AT1G20140	AT1G57790
	AT3G06430	AT5G06780
	AT3G06430	AT3G53630
	AT2G20130	AT5G05170
	AT3G01370	AT3G48150
	AT1G01230	AT1G27300
	AT3G60600	AT4G19030
	AT3G60590	AT5G22290
	AT3G56950	AT5G22290
	AT3G26000	AT3G44260
	AT1G66820	AT5G52547
	AT3G48150	AT5G37550
	AT4G33945	AT5G09800
	AT1G22920	AT4G37790
	AT1G71480	AT3G13710
	AT3G50910	AT5G17630
	AT1G21810	AT4G24840
	AT2G05630	AT5G65480
	AT1G12810	AT4G25680
	AT2G03870	AT2G18740
	AT1G51950	AT5G55220
	AT4G00430	AT4G24090
	AT2G34380	AT3G60600
	AT5G25070	AT5G57910
	AT3G16250	AT3G48150
	AT4G00430	AT4G35100
	AT1G22920	AT5G55640
	AT1G22920	AT3G16250
	AT3G12470	AT5G19080
	AT3G23060	AT4G22745
	AT1G22920	AT2G24850
	AT3G23060	AT5G35330
	AT3G56320	AT4G16100
	AT3G06430	AT4G29160
	AT3G20510	AT3G50910
	AT1G04240	AT3G15660
	AT1G22920	AT3G48040
	AT1G22920	AT3G18210
	AT1G25220	AT5G59010
	AT3G28670	AT4G19030
	AT3G44620	AT5G56630
	AT1G27300	AT4G40042
	AT3G23290	AT5G02150
	AT3G54820	AT4G35100
	AT1G22920	AT4G38960
	AT1G27300	AT3G54820
	AT3G50440	AT4G37150
	AT3G15660	AT5G61230
	AT3G15660	AT4G32520
	AT1G22920	AT2G02050
	AT1G22920	AT3G47640
	AT1G22920	AT3G62410
	AT1G22920	AT5G20240
	AT2G44970	AT2G47710
	AT1G57720	AT2G18110
	AT3G13860	AT5G56360
	AT3G13175	AT3G50910
	AT4G10960	AT4G23920
	AT5G07730	AT5G49540
	AT1G12780	AT4G23920
	AT4G36690	AT5G42820
	AT1G25490	AT2G27110
	AT1G28480	AT3G47620
	AT3G11590	AT4G32660
	AT3G04940	AT5G54390
	AT1G15760	AT5G43460
	AT5G58720	AT5G58950
	AT2G42490	AT5G65940
	AT1G27300	AT5G17170
	AT2G42870	AT2G43650
	AT2G20130	AT3G13175
	AT1G22630	AT3G48150
	AT4G26110	AT5G26720
	AT1G25490	AT2G41280
	AT1G01510	AT5G65683
	AT5G04280	AT5G06770
	AT1G22920	AT4G15700
	AT1G31050	AT3G49580
	AT3G26030	AT5G65925
	AT2G30960	AT3G07780
	AT3G07780	AT3G17668
	AT2G17670	AT4G26810
	AT3G54850	AT4G05400
	AT1G69690	AT2G31985
	AT2G31985	AT5G08330
	AT1G22920	AT3G09370
	AT3G54170	AT3G54170
	AT2G38140	AT5G35330
	AT1G25490	AT3G11590
	AT2G05840	AT5G40580
	AT2G18730	AT2G43790
	AT4G19030	AT5G56540
	AT1G09330	AT4G19030
	AT3G53610	AT4G19030
	AT3G12620	AT4G36110
	AT4G19030	AT4G31130
	AT2G39960	AT3G15710
	AT5G37890	AT5G65940
	AT1G01630	AT5G53180
	AT2G20130	AT4G02080
	AT1G56330	AT2G20130
	AT3G49580	AT5G54580
	AT1G47260	AT4G02080
	AT1G47260	AT1G56330
	AT1G25490	AT4G28180
	AT3G47620	AT5G25170
	AT4G05400	AT5G13810
	AT1G27020	AT4G05400
	AT2G25700	AT4G10400
	AT1G28135	AT5G02150
	AT4G22240	AT4G28180
	AT4G13540	AT5G58720
	AT1G76760	AT2G28550
	AT1G14340	AT4G31830
	AT2G28550	AT3G50960
	AT2G05230	AT4G15700
	AT1G12440	AT3G61790
	AT3G54120	AT4G11220
	AT5G58720	AT5G61330
	AT5G58720	AT5G66460
	AT3G06430	AT3G47620
	AT1G11650	AT3G47620
	AT1G76760	AT3G47620
	AT3G47620	AT3G56320
	AT1G18660	AT3G47620
	AT1G15750	AT3G23060
	AT1G18660	AT1G32230
	AT2G22810	AT5G10210
	AT3G48150	AT4G33690
	AT3G16980	AT3G51960
	AT2G36960	AT3G17668
	AT3G01050	AT5G22290
	AT3G55600	AT5G22290
	AT2G24040	AT5G22290
	AT3G44220	AT5G22290
	AT3G09085	AT4G19030
	AT1G22920	AT1G52695
	AT1G01050	AT5G65683
	AT4G01480	AT5G65683
	AT1G25490	AT5G16310
	AT5G15840	AT5G65683
	AT1G25490	AT3G44720
	AT3G21490	AT4G33690
	AT4G33690	AT5G49000
	AT1G27300	AT2G43510
	AT1G30475	AT2G20820
	AT3G09630	AT3G14180
	AT2G40380	AT3G29270
	AT2G39760	AT3G54170
	AT2G39760	AT4G36690
	AT5G19680	AT5G27840
	AT1G10230	AT5G49000
	AT3G10260	AT3G13710
	AT1G06510	AT3G17668
	AT5G43690	AT5G45900
	AT3G48550	AT5G64813
	AT1G20770	AT1G25490
	AT1G25490	AT1G31870
	AT1G25490	AT5G64813
	AT1G45145	AT4G19700
	AT1G01620	AT3G54820
	AT1G22920	AT2G33500
	AT3G53410	AT5G65660
	AT3G15660	AT3G61530
	AT4G03020	AT4G05420
	AT3G29270	AT4G25140
	AT4G02590	AT5G11980
	AT3G29160	AT5G65040
	AT2G16740	AT5G19080
	AT4G26100	AT5G28150
	AT2G16740	AT3G19950
	AT3G60600	AT5G46110
	AT3G60600	AT5G16150
	AT1G75500	AT3G60600
	AT1G21790	AT3G60600
	AT3G05420	AT4G26100
	AT1G49840	AT3G01670
	AT3G02150	AT3G09250
	AT4G26100	AT5G06710
	AT4G16143	AT4G17680
	AT3G15360	AT3G27960
	AT2G17350	AT4G16143
	AT2G25000	AT5G41520
	AT1G24625	AT5G22355
	AT4G17486	AT5G15800
	AT1G28250	AT4G26450
	AT4G16143	AT4G32570
	AT1G05785	AT4G26450
	AT4G17340	AT4G26450
	AT1G28250	AT3G60600
	AT2G38880	AT3G54390
	AT1G75630	AT4G26450
	AT1G48280	AT4G25200
	AT3G24740	AT4G39050
	AT2G47580	AT5G04430
	AT3G59840	AT4G33350
	AT3G29160	AT3G63210
	AT3G13990	AT4G14900
	AT1G32100	AT5G47435
	AT3G22440	AT4G14900
	AT2G47450	AT3G29035
	AT3G27290	AT3G58560
	AT1G60080	AT4G35250
	AT3G10970	AT4G25200
	AT3G11400	AT4G25200
	AT2G47450	AT4G25200
	AT2G03500	AT5G22355
	AT3G22960	AT5G22310
	AT1G30860	AT5G22310
	AT5G01640	AT5G45130
	AT2G17200	AT5G23820
	AT4G39050	AT5G49210
	AT3G08780	AT4G32190
	AT3G17860	AT5G60340
	AT4G25660	AT5G45130
	AT1G33800	AT4G26450
	AT1G16240	AT4G26450
	AT1G77350	AT4G26450
	AT1G17080	AT3G16310
	AT4G17220	AT5G49210
	AT2G24590	AT3G24740
	AT3G22570	AT4G26450
	AT3G22070	AT4G26450
	AT1G15080	AT4G26450
	AT5G15802	AT5G32440
	AT5G01640	AT5G12390
	AT2G38300	AT5G24660
	AT3G16310	AT3G22070
	AT2G38270	AT5G60120
	AT2G17670	AT2G44950
	AT3G01860	AT3G60600
	AT1G63470	AT4G25200
	AT2G17670	AT4G25200
	AT4G36540	AT5G59210
	AT3G06430	AT4G32570
	AT1G18660	AT3G17860
	AT3G06430	AT5G41070
	AT1G76760	AT3G44720
	AT3G56320	AT4G28150
	AT1G11650	AT5G61380
	AT3G06430	AT4G00980
	AT3G06430	AT4G25200
	AT1G76760	AT4G17680
	AT1G11650	AT4G24500
	AT1G75690	AT4G28020
	AT1G05710	AT1G54060
	AT1G53800	AT4G39050
	AT1G20950	AT2G29480
	AT1G53800	AT4G10840
	AT2G23290	AT3G06430
	AT4G17220	AT5G52010
	AT2G47450	AT5G60120
	AT2G42580	AT5G22355
	AT3G18710	AT5G22310
	AT1G79430	AT4G29930
	AT2G47450	AT4G29930
	AT2G24590	AT3G21215
	AT3G02690	AT4G26450
	AT1G53800	AT2G23290
	AT2G44130	AT5G42190
	AT1G17970	AT3G02150
	AT1G53800	AT5G24660
	AT1G09660	AT3G15160
	AT3G52890	AT4G33920
	AT3G60390	AT4G16780
	AT1G60650	AT4G02150
	AT1G33470	AT5G61380
	AT2G25000	AT4G02150
	AT4G16780	AT4G17680
	AT4G17680	AT5G61230
	AT4G02150	AT4G17680
	AT4G00980	AT5G14070
	AT4G25200	AT5G58575
	AT4G25200	AT4G25200
	AT3G25190	AT3G60600
	AT3G02150	AT5G14070
	AT1G55740	AT4G29820
	AT3G01440	AT4G25200
	AT4G32190	AT5G56360
	AT3G01440	AT3G54390
	AT2G24860	AT3G02150
	AT1G71970	AT3G27960
	AT5G14760	AT5G60120
	AT2G29310	AT2G29320
	AT3G11590	AT4G17710
	AT2G30540	AT3G27960
	AT3G27960	AT4G34700
	AT2G29310	AT2G30540
	AT3G11590	AT3G27960
	AT3G11590	AT4G15730
	AT3G17860	AT5G14760
	AT2G39450	AT3G63200
	AT3G02150	AT5G14760
	AT2G25730	AT3G02150
	AT2G23290	AT3G11590
	AT2G25000	AT2G25730
	AT3G11590	AT5G24660
	AT5G06960	AT5G45110
	AT2G30880	AT4G00980
	AT1G53020	AT2G47110
	AT3G27960	AT5G62070
	AT1G09270	AT2G31410
	AT1G01910	AT5G15230
	AT1G01230	AT5G22290
	AT3G28080	AT5G22290
	AT1G47260	AT4G17720
	AT2G19080	AT3G47640
	AT1G47260	AT5G07110
	AT3G47640	AT4G02590
	AT3G20510	AT5G22290
	AT4G25200	AT4G28730
	AT1G26930	AT5G42190
	AT1G74760	AT5G63130
	AT1G16500	AT3G14100
	AT2G25000	AT2G25000
	AT5G63130	AT5G64430
	AT4G08980	AT5G42190
	AT4G15930	AT5G59790
	AT3G61060	AT5G42190
	AT3G29034	AT4G26450
	AT3G29034	AT3G60600
	AT4G02440	AT5G42190
	AT3G60600	AT5G19875
	AT4G32570	AT5G11030
	AT1G54060	AT5G50335
	AT1G10030	AT4G35580
	AT4G35580	AT5G04160
	AT1G29120	AT2G16900
	AT4G37790	AT5G47370
	AT4G25200	AT5G39790
	AT4G25200	AT4G27600
	AT3G42630	AT4G25200
	AT2G41700	AT4G25200
	AT3G06530	AT4G27090
	AT5G06710	AT5G47370
	AT2G01570	AT3G51260
	AT4G17680	AT5G61010
	AT1G31780	AT3G24120
	AT3G17205	AT5G37780
	AT1G21410	AT5G42190
	AT2G45660	AT3G49180
	AT4G04620	AT5G65480
	AT4G26450	AT4G35080
	AT3G60600	AT4G35080
	AT4G39820	AT5G02150
	AT1G01910	AT5G52240
	AT1G78310	AT4G26640
	AT1G09140	AT2G29210
	AT4G26640	AT5G53360
	AT5G38640	AT5G55100
	AT3G61310	AT4G12080
	AT2G30390	AT4G35580
	AT3G07950	AT4G35580
	AT4G01090	AT5G38640
	AT2G30390	AT5G22290
	AT1G37130	AT5G38640
	AT1G22750	AT4G35580
	AT2G04900	AT4G35580
	AT1G09660	AT2G39100
	AT4G00238	AT5G52547
	AT3G06930	AT3G22440
	AT3G06030	AT3G48690
	AT3G01435	AT4G24840
	AT3G48690	AT5G10110
	AT3G21690	AT4G35580
	AT4G02725	AT4G35580
	AT4G14950	AT5G22290
	AT3G21690	AT5G22290
	AT4G03410	AT5G22290
	AT2G33880	AT3G54826
	AT2G23290	AT2G42260
	AT3G60390	AT5G06710
	AT2G23290	AT5G49690
	AT2G02410	AT2G23290
	AT1G07010	AT4G17030
	AT1G54060	AT1G58070
	AT4G27060	AT5G02530
	AT5G02530	AT5G02530
	AT4G11310	AT5G22290
	AT1G72730	AT5G57870
	AT3G13720	AT4G25660
	AT1G05860	AT3G27960
	AT2G32840	AT3G27960
	AT1G78140	AT4G25660
	AT1G01240	AT1G12390
	AT2G29320	AT2G29330
	AT3G13720	AT5G47310
	AT1G79730	AT5G13810
	AT1G55190	AT5G47310
	AT1G03457	AT3G21215
	AT4G24840	AT5G20030
	AT1G12390	AT5G22290
	AT2G36100	AT4G26450
	AT1G24625	AT5G60120
	AT3G02150	AT4G17486
	AT1G71865	AT4G25200
	AT3G15360	AT4G25200
	AT1G31350	AT4G16143
	AT3G61950	AT4G16143
	AT2G40330	AT5G57050
	AT2G45850	AT3G61310
	AT4G16143	AT4G25660
	AT4G17486	AT4G25660
	AT1G24625	AT2G47700
	AT1G54060	AT5G41520
	AT1G24625	AT3G27960
	AT2G44950	AT4G23770
	AT3G60600	AT4G32140
	AT4G32570	AT5G59210
	AT2G01570	AT5G16320
	AT2G44950	AT5G03500
	AT1G12860	AT3G27050
	AT3G06530	AT5G59210
	AT3G06530	AT5G03500
	AT1G59900	AT5G50850
	AT1G72030	AT2G23290
	AT3G01990	AT3G17860
	AT2G23050	AT3G07270
	AT1G48140	AT3G60600
	AT3G60600	AT5G18150
	AT1G06450	AT3G22440
	AT2G23290	AT3G60360
	AT3G07440	AT5G24660
	AT3G02885	AT3G44590
	AT1G12310	AT1G74690
	AT2G01760	AT4G04330
	AT2G01760	AT3G14180
	AT2G01760	AT4G08150
	AT2G01760	AT4G16780
	AT1G32380	AT2G01760
	AT2G01760	AT3G49160
	AT2G23290	AT5G11270
	AT4G26450	AT4G40042
	AT4G30220	AT4G30220
	AT4G37150	AT4G37150
	AT3G29160	AT5G22355
	AT3G29160	AT5G60120
	AT1G10240	AT4G00980
	AT1G25470	AT3G29160
	AT2G23290	AT3G29160
	AT1G24510	AT3G03960
	AT3G27960	AT5G20250
	AT3G44720	AT5G22630
	AT1G54060	AT3G29160
	AT2G29210	AT4G25920
	AT3G17860	AT5G59210
	AT1G54060	AT5G16320
	AT4G25660	AT5G07110
	AT4G25660	AT5G16250
	AT2G18730	AT5G24660
	AT4G04950	AT5G22355
	AT1G24764	AT4G17220
	AT1G01440	AT1G49850
	AT3G16310	AT3G58170
	AT1G49850	AT5G24660
	AT1G68450	AT5G41570
	AT2G32380	AT3G60600
	AT3G58170	AT3G60600
	AT1G49140	AT1G80650
	AT1G49850	AT4G17220
	AT3G58170	AT4G26450
	AT1G49850	AT4G17680
	AT3G61190	AT5G07300
	AT3G53610	AT4G25660
	AT4G11175	AT5G51910
	AT1G17190	AT2G29490
	AT1G72830	AT4G14540
	AT1G49850	AT2G33880
	AT4G00980	AT5G08410
	AT1G49850	AT3G46810
	AT1G29810	AT3G27960
	AT3G54120	AT5G50180
	AT1G80000	AT4G34110
	AT3G22960	AT4G32440
	AT4G15930	AT5G14140
	AT4G25660	AT4G25680
	AT1G24280	AT1G24280
	AT2G24270	AT2G24270
	AT4G26450	AT5G67210
	AT3G15820	AT4G26450
	AT1G80000	AT1G80000
	AT1G77400	AT3G27960
	AT4G17680	AT5G65495
	AT3G58930	AT5G42190
	AT5G42190	AT5G65495
	AT4G25200	AT5G11030
	AT1G77080	AT4G25200
	AT2G35500	AT4G17680
	AT3G15090	AT5G49010
	AT2G30360	AT5G55990
	AT3G47620	AT4G17680
	AT3G27960	AT3G51180
	AT3G51180	AT4G17680
	AT4G03150	AT5G15800
	AT3G43520	AT4G26450
	AT3G17860	AT5G10270
	AT3G51180	AT5G04170
	AT2G35500	AT4G25920
	AT1G56250	AT5G44110
	AT1G53020	AT2G30110
	AT3G56360	AT4G25200
	AT1G22270	AT4G25200
	AT3G01670	AT3G15660
	AT1G50280	AT5G57860
	AT1G71050	AT3G29270
	AT1G31880	AT1G49850
	AT3G12480	AT4G14540
	AT1G01100	AT3G44590
	AT1G71050	AT3G49160
	AT1G05410	AT1G49850
	AT5G03050	AT5G18580
	AT1G49850	AT4G08150
	AT1G01910	AT5G09480
	AT4G31720	AT5G65540
	AT5G57860	AT5G66560
	AT1G01010	AT2G32380
	AT3G19570	AT3G22440
	AT3G11590	AT4G17220
	AT2G25730	AT4G25200
	AT4G25200	AT4G34700
	AT4G32190	AT5G06960
	AT1G80000	AT3G11590
	AT3G11590	AT3G17740
	AT4G25660	AT5G12010
	AT2G25730	AT3G54390
	AT1G52870	AT3G60600
	AT5G06950	AT5G14070
	AT1G07860	AT4G26450
	AT3G60600	AT3G60600
	AT3G60590	AT3G60600
	AT4G29930	AT5G57910
	AT3G02150	AT5G09320
	AT2G27990	AT5G24660
	AT2G27990	AT3G27960
	AT3G60600	AT5G24290
	AT2G01570	AT3G16250
	AT1G30070	AT1G30070
	AT1G16790	AT4G35580
	AT5G50840	AT5G67580
	AT3G44720	AT5G61230
	AT4G02150	AT4G25660
	AT1G78380	AT2G29420
	AT1G33470	AT3G22440
	AT4G02150	AT4G25920
	AT1G26110	AT4G29510
	AT3G17860	AT5G14070
	AT3G25190	AT4G26450
	AT4G32570	AT5G14070
	AT4G02150	AT4G15730
	AT4G14430	AT4G14440
	AT2G24400	AT4G33920
	AT2G01760	AT5G37670
	AT2G44710	AT5G04280
	AT2G43650	AT4G24840
	AT1G20770	AT4G24050
	AT3G54820	AT4G35580
	AT4G24840	AT4G30220
	AT4G40042	AT5G22290
	AT1G20630	AT5G67530
	AT2G30540	AT4G38960
	AT4G36680	AT5G24660
	AT3G59050	AT5G19920
	AT4G13345	AT5G22290
	AT2G31410	AT3G06720
	AT2G43510	AT5G22290
	AT1G79070	AT3G13940
	AT3G29270	AT4G13345
	AT1G01230	AT3G29270
	AT1G02690	AT2G31410
	AT3G54850	AT4G36110
	AT3G12510	AT5G26870
	AT2G31490	AT3G16310
	AT4G15930	AT4G36970
	AT1G77400	AT2G43410
	AT1G09660	AT4G02770
	AT1G69690	AT5G50600
	AT1G69690	AT5G50700
	AT1G12410	AT1G69690
	AT2G14835	AT3G16310
	AT3G16310	AT4G35080
	AT1G01630	AT2G25650
	AT1G01630	AT3G11590
	AT5G19150	AT5G58140
	AT3G54290	AT5G23310
	AT1G01910	AT2G30490
	AT1G09660	AT5G54580
	AT1G64460	AT1G69690
	AT2G25650	AT5G52547
	AT2G01190	AT3G48240
	AT2G22680	AT5G46570
	AT3G01435	AT5G25080
	AT4G02725	AT5G22290
	AT1G30860	AT5G58530
	AT1G68490	AT3G18140
	AT2G16850	AT4G00430
	AT3G54826	AT3G63460
	AT5G02270	AT5G44110
	AT1G50420	AT5G52210
	AT5G23220	AT5G23230
	AT1G26460	AT4G35850
	AT4G28230	AT4G39050
	AT2G24570	AT2G35155
	AT4G37150	AT5G10300
	AT3G15660	AT5G09830
	AT1G80000	AT4G28230
	AT1G30860	AT3G19120
	AT1G30860	AT2G38490
	AT2G38490	AT4G13540
	AT1G10240	AT1G80000
	AT2G30880	AT3G54120
	AT2G30880	AT4G25680
	AT1G25420	AT4G32190
	AT5G13180	AT5G63790
	AT3G20680	AT4G25660
	AT4G18020	AT5G51910
	AT1G09660	AT2G47700
	AT5G08330	AT5G60120
	AT3G60660	AT5G50840
	AT3G59350	AT5G61010
	AT3G07170	AT5G61150
	AT1G01910	AT1G71950
	AT5G42190	AT5G67250
	AT1G72710	AT2G27770
	AT1G49950	AT2G17540
	AT2G16850	AT4G26450
	AT2G05630	AT4G39050
	AT2G39800	AT5G23120
	AT1G15720	AT4G32190
	AT2G35170	AT3G16310
	AT2G32380	AT3G16310
	AT1G50300	AT3G02150
	AT4G26450	AT5G39510
	AT3G57280	AT4G26450
	AT5G47370	AT5G51910
	AT5G05440	AT5G57050
	AT1G60650	AT4G16143
	AT4G16143	AT4G37790
	AT3G16310	AT4G17340
	AT2G45850	AT3G02150
	AT2G23290	AT4G16143
	AT1G52560	AT4G16143
	AT4G16143	AT5G51910
	AT3G48160	AT4G25660
	AT1G54060	AT2G38880
	AT5G25490	AT5G61380
	AT2G39800	AT5G20010
	AT4G32190	AT5G59210
	AT2G47130	AT3G53350
	AT4G02720	AT5G19480
	AT4G02720	AT4G17220
	AT3G60360	AT4G17220
	AT1G12650	AT1G30860
	AT1G30860	AT3G60360
	AT1G75110	AT4G15930
	AT3G02150	AT4G33350
	AT1G17650	AT3G01990
	AT3G11730	AT3G54120
	AT4G25660	AT4G33350
	AT4G25680	AT4G33350
	AT4G26450	AT5G18150
	AT4G26450	AT5G60460
	AT2G17972	AT4G26450
	AT1G51600	AT3G01990
	AT1G73720	AT3G02150
	AT5G07840	AT5G51910
	AT5G16320	AT5G51910
	AT2G18730	AT3G27960
	AT2G18730	AT5G22355
	AT2G18730	AT4G32190
	AT4G04950	AT4G25920
	AT2G16710	AT3G15660
	AT4G24310	AT4G26450
	AT1G56150	AT5G10500
	AT1G17190	AT2G29420
	AT3G13227	AT3G60630
	AT1G49850	AT4G25660
	AT1G76850	AT2G16710
	AT1G49850	AT4G39050
	AT3G13227	AT4G39050
	AT1G49850	AT2G23290
	AT1G49850	AT3G01670
	AT2G17670	AT3G54390
	AT1G29800	AT2G05630
	AT1G80000	AT5G51910
	AT5G58240	AT5G58240
	AT4G17220	AT5G11030
	AT2G17880	AT4G17680
	AT2G30580	AT4G13540
	AT3G06720	AT5G46840
	AT2G23290	AT2G30580
	AT2G30580	AT4G39050
	AT1G09330	AT4G11220
	AT1G49850	AT5G56250
	AT1G30500	AT4G14540
	AT2G18740	AT5G57860
	AT1G49850	AT3G11590
	AT4G15930	AT4G16520
	AT4G17680	AT5G08330
	AT2G36100	AT3G16310
	AT1G18660	AT2G37190
	AT1G19310	AT4G27960
	AT1G15810	AT4G08520
	AT1G75400	AT3G49580
	AT4G26450	AT5G24130
	AT5G19920	AT5G19920
	AT5G06770	AT5G53060
	AT3G60600	AT4G26450
	AT1G03140	AT4G35110
	AT1G10070	AT1G54060
	AT1G32380	AT1G51660
	AT2G26800	AT3G27960
	AT1G08530	AT3G01090
	AT1G03140	AT5G66560
	AT1G01440	AT5G10270
	AT2G30580	AT4G38430
	AT2G30580	AT3G22960
	AT1G30860	AT2G47610
	AT3G16310	AT3G43520
	AT2G25700	AT3G03030
	AT2G21860	AT3G02150
	AT1G17860	AT5G22290
	AT1G19450	AT5G22290
	AT5G41600	AT5G61340
	AT1G17180	AT2G29420
	AT1G71970	AT4G39050
	AT3G63200	AT4G26450
	AT2G25730	AT5G51910
	AT3G54390	AT4G37280
	AT3G60600	AT3G63200
	AT2G30540	AT4G32570
	AT1G08060	AT5G13810
	AT4G27000	AT5G08330
	AT3G43980	AT5G24660
	AT3G06530	AT5G57910
	AT3G50670	AT4G36690
	AT2G24290	AT4G26450
	AT3G19540	AT5G62880
	AT1G79420	AT5G62880
	AT3G06540	AT4G18800
	AT1G07840	AT5G61330
	AT2G16740	AT3G18710
	AT4G16143	AT4G17220
	AT4G16143	AT4G25920
	AT3G15360	AT4G39050
	AT4G24500	AT5G25490
	AT4G16143	AT5G09250
	AT1G80000	AT2G45850
	AT3G54390	AT5G41520
	AT5G02530	AT5G25490
	AT1G16010	AT5G10450
	AT1G70410	AT5G42980
	AT3G51280	AT3G58560
	AT1G52560	AT2G47450
	AT1G54060	AT5G60160
	AT4G22220	AT4G25660
	AT5G51910	AT5G61230
	AT3G22440	AT4G02150
	AT4G22220	AT4G25680
	AT1G52560	AT4G02150
	AT2G25000	AT4G02620
	AT1G22630	AT4G02590
	AT2G31410	AT4G02150
	AT1G69690	AT4G36110
	AT2G45960	AT3G54820
	AT4G01090	AT4G28230
	AT3G15660	AT3G51960
	AT1G12520	AT3G15660
	AT1G34770	AT2G04030
	AT2G42940	AT4G38800
	AT4G33690	AT5G22310
	AT1G14687	AT4G33690
	AT1G71480	AT4G38150
	AT3G18140	AT3G47620
	AT2G42940	AT3G47620
	AT2G36960	AT3G18140
	AT1G79070	AT3G25860
	AT1G52770	AT3G07270
	AT3G60600	AT4G38250
	AT1G14510	AT3G11200
	AT3G10970	AT4G17680
	AT2G44950	AT3G10970
	AT2G03500	AT3G02150
	AT2G43970	AT4G34110
	AT1G61590	AT4G39050
	AT3G08780	AT5G03050
	AT1G04340	AT3G16310
	AT2G33120	AT3G16310
	AT4G26450	AT5G12390
	AT1G30840	AT4G26450
	AT2G17670	AT4G39050
	AT1G60010	AT3G22960
	AT5G60120	AT5G66410
	AT2G38300	AT3G01670
	AT2G23290	AT2G38300
	AT2G38300	AT4G17680
	AT1G30860	AT3G06430
	AT3G09630	AT3G22960
	AT1G29240	AT3G60600
	AT1G16500	AT4G02150
	AT2G29480	AT5G22355
	AT1G69690	AT2G30050
	AT3G02150	AT5G22360
	AT2G24570	AT5G28900
	AT2G37040	AT3G15180
	AT1G71480	AT3G13720
	AT1G34430	AT3G18140
	AT3G01370	AT3G49580
	AT3G08530	AT5G37550
	AT1G14340	AT1G71480
	AT1G17970	AT4G33690
	AT1G02090	AT4G26430
	AT5G09800	AT5G57210
	AT1G60650	AT2G44710
	AT4G14270	AT4G34110
	AT3G17205	AT5G21274
	AT4G33690	AT5G61010
	AT4G16780	AT4G37790
	AT1G01440	AT3G61790
	AT4G33690	AT5G53800
	AT2G40010	AT5G47700
	AT3G16950	AT3G25860
	AT1G34320	AT3G07780
	AT3G07780	AT5G37550
	AT2G16370	AT3G18140
	AT1G51950	AT3G18140
	AT2G42940	AT5G62260
	AT1G01100	AT2G40010
	AT2G42940	AT5G64780
	AT3G10260	AT3G54120
	AT1G01440	AT2G28550
	AT4G25920	AT5G11270
	AT5G11270	AT5G63790
	AT3G13845	AT4G25660
	AT3G59350	AT4G13000
	AT3G21215	AT3G22440
	AT3G29160	AT4G15730
	AT3G27960	AT5G62430
	AT2G30880	AT4G32570
	AT4G32570	AT5G66250
	AT2G30880	AT5G01640
	AT1G20880	AT3G22440
	AT2G30880	AT4G25660
	AT5G08330	AT5G51910
	AT1G08480	AT4G25660
	AT3G03000	AT4G32570
	AT2G32840	AT2G47700
	AT1G55190	AT4G25660
	AT3G53260	AT5G15600
	AT1G63120	AT3G60600
	AT3G16580	AT5G42190
	AT5G24660	AT5G51100
	AT1G05860	AT2G23290
	AT2G32840	AT4G25200
	AT2G32840	AT2G33880
	AT2G32840	AT4G39050
	AT1G49850	AT2G41680
	AT3G49580	AT4G28200
	AT2G33880	AT5G65683
	AT4G24680	AT4G39050
	AT1G69690	AT4G24680
	AT4G35580	AT5G17700
	AT3G58460	AT4G35580
	AT1G28490	AT3G10260
	AT2G18876	AT2G18876
	AT5G24660	AT5G65683
	AT1G49410	AT1G54060
	AT1G07450	AT2G29310
	AT3G27960	AT4G32470
	AT1G10070	AT3G27960
	AT1G07450	AT2G29320
	AT2G20585	AT4G25200
	AT2G35500	AT4G25200
	AT1G53020	AT3G62250
	AT1G60080	AT2G25700
	AT5G10270	AT5G60120
	AT1G01440	AT3G51180
	AT2G35500	AT3G02150
	AT3G51180	AT5G64430
	AT3G01670	AT3G51180
	AT2G20585	AT4G17680
	AT5G22290	AT5G61340
	AT3G49580	AT4G33520
	AT1G54060	AT3G24860
	AT1G72030	AT3G60630
	AT3G50910	AT5G51010
	AT2G02360	AT5G42190
	AT4G04620	AT5G40690
	AT4G39240	AT5G42190
	AT2G31490	AT4G19030
[truncated: 10,625 more rows]
