# Supplementary material for: Topology analysis and visualization of Potyvirus protein-protein interaction network
Source: BMC Syst Biol. 2014 Nov 20;8:129. doi: 10.1186/s12918-014-0129-8 (PMC4251984; doi:10.1186/s12918-014-0129-8)
Supplement: Additional file 3: — Dataset of potyvirus- A. thaliana interactions (VHPIs). [file 12918_2014_129_MOESM3_ESM.xlsx]

## Sheet: VHPIs
	Viral Protein	Host Protein
	P1	AT4G03280
	HC-Pro	AT3G01830
	HC-Pro	AT1G68840
	HC-Pro	AT1G09210
	HC-Pro	AT1G56340
	HC-Pro	AT1G08450
	HC-Pro	AT4G22670
	HC-Pro	AT3G17880
	HC-Pro	AT5G24020
	HC-Pro	AT1G53850
	HC-Pro	AT2G05840
	HC-Pro	AT5G40580
	HC-Pro	AT1G13060
	P3N-PIPO	AT4G20260
	P3	ATCG00490
	P3	AT1G67090
	P3	AT5G38410
	P3	AT5G38420
	P3	AT5G38430
	CI	AT5G03160
	CI	AT1G30380
	NIa-Pro	AT4G34110
	NIa-Pro	AT2G23350
	NIa-Pro	AT1G49760
	VPg	AT4G34110
	VPg	AT2G23350
	VPg	AT1G49760
	NIb	AT4G34110
	NIb	AT2G23350
	NIb	AT1G49760
	NIb	AT3G09440
	VPg	AT4G18040
	VPg	AT5G35620
	HC-Pro	AT4G18040
	HC-Pro	AT5G35620
	VPg	AT3G60240
	VPg	AT5G57870
	VPg	AT2G24050
	VPg	AT3G07780
	VPg	AT5G48160
	VPg	AT4G00660
	CP	AT3G44110
	CP	AT4G13830
	CP	AT4G36040
	CP	AT5G22060
