# Supplementary material for: Topology analysis and visualization of Potyvirus protein-protein interaction network
Source: BMC Syst Biol. 2014 Nov 20;8:129. doi: 10.1186/s12918-014-0129-8 (PMC4251984; doi:10.1186/s12918-014-0129-8)
Supplement: Additional file 4: — Common pool of potyvirus protein-protein interactions (VVPIN). The first sheet shows the complete original dataset grouped in the different interactions. The second sheet presents the dataset once it has been symmetrized as it is explained in the main text. [file 12918_2014_129_MOESM4_ESM.xlsx]

## Sheet: Complete
			BiFC		Y2H		Total
	Protein A	Protein B	Detected	Tested	Detected	Tested	Detected	Tested
	P1	P1	0	1	1	5	1	6
	P1	HCPro	0	1	1	5	1	6
	P1	P3	0	1	0	5	0	6
	P1	6K1	0	1	1	5	1	6
	P1	CI	1	1	2	5	3	6
	P1	6K2	0	1	0	5	0	6
	P1	VPg	1	1	2	5	3	6
	P1	NIaPro	1	1	0	5	1	6
	P1	NIb	0	1	0	5	0	6
	P1	CP	1	1	1	5	2	6
	HCPro	P1	0	1	0	6	0	7
	HCPro	HCPro	0	1	7	7	7	8
	HCPro	P3	0	1	0	7	0	8
	HCPro	6K1	0	1	0	7	0	8
	HCPro	CI	1	1	2	6	3	7
	HCPro	6K2	0	1	0	7	0	8
	HCPro	VPg	0	1	3	7	3	8
	HCPro	NIaPro	0	1	2	7	2	8
	HCPro	NIb	0	1	0	7	0	8
	HCPro	CP	0	1	2	7	2	8
	P3	P1	0	1	1	5	1	6
	P3	HCPro	0	1	1	6	1	7
	P3	P3	0	1	1	6	1	7
	P3	6K1	0	1	1	6	1	7
	P3	CI	1	1	1	5	2	6
	P3	6K2	0	1	1	6	1	7
	P3	VPg	0	1	3	6	3	7
	P3	NIaPro	1	1	2	6	3	7
	P3	NIb	1	1	3	6	4	7
	P3	CP	0	1	0	6	0	7
	6K1	P1	0	1	0	4	0	5
	6K1	HCPro	0	1	0	4	0	5
	6K1	P3	0	1	0	4	0	5
	6K1	6K1	0	1	0	4	0	5
	6K1	CI	1	1	0	4	1	5
	6K1	6K2	1	1	0	4	1	5
	6K1	VPg	0	1	2	4	2	5
	6K1	NIaPro	1	1	2	4	3	5
	6K1	NIb	0	1	0	4	0	5
	6K1	CP	0	1	0	4	0	5
	CI	P1	0	1	1	5	1	6
	CI	HCPro	1	1	1	6	2	7
	CI	P3	1	1	0	6	1	7
	CI	6K1	1	1	1	6	2	7
	CI	CI	1	1	2	5	3	6
	CI	6K2	1	1	0	6	1	7
	CI	VPg	1	1	3	6	4	7
	CI	NIaPro	1	1	3	6	4	7
	CI	NIb	1	1	1	6	2	7
	CI	CP	1	1	2	6	3	7
	6K2	P1	0	1	0	4	0	5
	6K2	HCPro	0	1	0	4	0	5
	6K2	P3	0	1	0	4	0	5
	6K2	6K1	1	1	0	4	1	5
	6K2	CI	1	1	1	4	2	5
	6K2	6K2	1	1	0	4	1	5
	6K2	VPg	1	1	1	4	2	5
	6K2	NIaPro	1	1	1	4	2	5
	6K2	NIb	1	1	0	4	1	5
	6K2	CP	0	1	0	4	0	5
	VPg	P1	0	1	3	6	3	7
	VPg	HCPro	0	1	3	7	3	8
	VPg	P3	0	1	1	7	1	8
	VPg	6K1	0	1	2	7	2	8
	VPg	CI	1	1	3	6	4	7
	VPg	6K2	1	1	2	7	3	8
	VPg	VPg	1	1	6	7	7	8
	VPg	NIaPro	1	1	3	7	4	8
	VPg	NIb	1	1	2	7	3	8
	VPg	CP	1	1	2	7	3	8
	NIaPro	P1	0	1	1	6	1	7
	NIaPro	HCPro	0	1	4	7	4	8
	NIaPro	P3	1	1	2	7	3	8
	NIaPro	6K1	1	1	2	7	3	8
	NIaPro	CI	1	1	3	6	4	7
	NIaPro	6K2	1	1	2	7	3	8
	NIaPro	VPg	1	1	3	7	4	8
	NIaPro	NIaPro	1	1	5	7	6	8
	NIaPro	NIb	1	1	4	7	5	8
	NIaPro	CP	1	1	2	7	3	8
	NIb	P1	0	1	0	6	0	7
	NIb	HCPro	0	1	1	7	1	8
	NIb	P3	1	1	3	7	4	8
	NIb	6K1	0	1	1	7	1	8
	NIb	CI	1	1	1	6	2	7
	NIb	6K2	1	1	1	7	2	8
	NIb	VPg	1	1	3	7	4	8
	NIb	NIaPro	1	1	3	7	4	8
	NIb	NIb	1	1	2	7	3	8
	NIb	CP	1	1	3	7	4	8
	CP	P1	0	1	0	5	0	6
	CP	HCPro	0	1	2	6	2	7
	CP	P3	0	1	0	6	0	7
	CP	6K1	0	1	0	6	0	7
	CP	CI	1	1	0	5	1	6
	CP	6K2	0	1	0	6	0	7
	CP	VPg	1	1	1	6	2	7
	CP	NIaPro	1	1	0	6	1	7
	CP	NIb	1	1	0	6	1	7
	CP	CP	1	1	5	6	6	7
	CI	P3NPIPO	1	1	0	0	1	1
	P3NPIPO	CI	1	1	0	0	1	1
	CP	P3NPIPO	0	1	0	0	0	1
	P3NPIPO	CP	0	1	0	0	0	1
	P3NPIPO	P3NPIPO	0	1	0	0	0	1

## Sheet: Symmetric
			BiFC		Y2H		Total
	Protein A	Protein B	Detected	Tested	Detected	Tested	Detected	Tested	RC
	P1	P1	0	1	1	5	1	6	0.142857
	P1	HCPro	0	1	1	6	1	7	0.125
	P1	P3	0	1	1	5	1	6	0.142857
	P1	6K1	0	1	1	5	1	6	0.142857
	P1	CI	1	1	2	5	3	6	0.571429
	P1	6K2	0	1	0	5	0	6	0
	P1	VPg	1	1	3	6	4	7	0.625
	P1	NIaPro	1	1	1	6	2	7	0.375
	P1	NIb	0	1	0	6	0	7	0
	P1	CP	1	1	1	5	2	6	0.428571
	HCPro	HCPro	0	1	7	7	7	8	0.777778
	HCPro	P3	0	1	1	7	1	8	0.111111
	HCPro	6K1	0	1	0	7	0	8	0
	HCPro	CI	1	1	2	7	3	8	0.444444
	HCPro	6K2	0	1	0	7	0	8	0
	HCPro	VPg	0	1	4	7	4	8	0.444444
	HCPro	NIaPro	0	1	4	7	4	8	0.444444
	HCPro	NIb	0	1	1	7	1	8	0.111111
	HCPro	CP	0	1	3	7	3	8	0.333333
	P3	P3	0	1	1	6	1	7	0.125
	P3	6K1	0	1	1	6	1	7	0.125
	P3	CI	1	1	1	6	2	7	0.375
	P3	6K2	0	1	1	6	1	7	0.125
	P3	VPg	0	1	3	7	3	8	0.333333
	P3	NIaPro	1	1	3	7	4	8	0.555556
	P3	NIb	1	1	4	7	5	8	0.666667
	P3	CP	0	1	0	6	0	7	0
	6K1	6K1	0	1	0	4	0	5	0
	6K1	CI	1	1	1	6	2	7	0.375
	6K1	6K2	1	1	0	4	1	5	0.333333
	6K1	VPg	0	1	2	7	2	8	0.222222
	6K1	NIaPro	1	1	2	7	3	8	0.444444
	6K1	NIb	0	1	1	7	1	8	0.111111
	6K1	CP	0	1	0	6	0	7	0
	CI	CI	1	1	2	5	3	6	0.571429
	CI	6K2	1	1	1	6	2	7	0.375
	CI	VPg	1	1	3	7	4	8	0.555556
	CI	NIaPro	1	1	3	7	4	8	0.555556
	CI	NIb	1	1	1	7	2	8	0.333333
	CI	CP	1	1	2	6	3	7	0.5
	6K2	6K2	1	1	0	4	1	5	0.333333
	6K2	VPg	1	1	2	7	3	8	0.444444
	6K2	NIaPro	1	1	2	7	3	8	0.444444
	6K2	NIb	1	1	1	7	2	8	0.333333
	6K2	CP	0	1	0	6	0	7	0
	VPg	VPg	1	1	6	7	7	8	0.888889
	VPg	NIaPro	1	1	3	7	4	8	0.555556
	VPg	NIb	1	1	3	7	4	8	0.555556
	VPg	CP	1	1	2	7	3	8	0.444444
	NIaPro	NIaPro	1	1	5	7	6	8	0.777778
	NIaPro	NIb	1	1	5	7	6	8	0.777778
	NIaPro	CP	1	1	2	7	3	8	0.444444
	NIb	NIb	1	1	2	7	3	8	0.444444
	NIb	CP	1	1	3	7	4	8	0.555556
	CP	CP	1	1	5	6	6	7	0.875
	P3NPIPO	CI	1	1	0	0	1	1	1
	P3NPIPO	CP	0	1	0	0	0	1	0
	P3NPIPO	P3NPIPO	0	1	0	0	0	1	0
