# Supplementary material for: Topology analysis and visualization of Potyvirus protein-protein interaction network
Source: BMC Syst Biol. 2014 Nov 20;8:129. doi: 10.1186/s12918-014-0129-8 (PMC4251984; doi:10.1186/s12918-014-0129-8)
Supplement: Additional file 5: — Cumulative topological distributions for the global interaction network (GLIN). It contains the distributions for degree, clustering coefficient, topological coefficient, closeness centrality, betweenness centrality and average neighborhood connectivity. [file 12918_2014_129_MOESM5_ESM.xlsx]

## Sheet: Topological distributions
		Degree	Number of Nodes	Probability		Clustering Coefficient	Number of Nodes	Probability		Number of Neighbors	Average Neighborhood Connectivity
		1	2	0.181818		0	2	0.181818		1	7
		2	5	0.454545		0.321429	3	0.272727		2	6.66667
		3	5	0.454545		0.4	4	0.363636		3	7
		4	5	0.454545		0.428571	5	0.454545		4	5.75
		5	6	0.545455		0.666667	6	0.545455		6	4.16
		6	8	0.727273		0.833333	7	0.636364		7	4.14
		7	8	0.727273		1	11	1		8	3.62
		8	9	0.818182
		9	10	0.909091		Topological Coefficient	Number of Nodes	Probability
		10	11	1		0	2	0.181818
						0.388889	3	0.272727
						0.414286	4	0.363636
						0.444444	5	0.454545
						0.583333	6	0.545455
						0.625	7	0.636364
						0.7	8	0.727273
						0.75	9	0.818182
						0.8125	10	0.909091
						0.833333	11	1
						Closeness Centrality	Number of Nodes	Probability
						0.434783	1	0.0909091
						0.47619	2	0.181818
						0.5	4	0.363636
						0.526316	5	0.454545
						0.588235	7	0.636364
						0.625	8	0.727273
						0.714286	9	0.818182
						0.769231	10	0.909091
						0.833333	11	1
						Betweenness Centrality	Number of Nodes	Probability
						0	6	0.545455
						0.0148148	7	0.636364
						0.0296296	8	0.727273
						0.192593	9	0.818182
						0.259259	10	0.909091
						0.414815	11	1
