# Supplementary material for: Topology analysis and visualization of Potyvirus protein-protein interaction network
Source: BMC Syst Biol. 2014 Nov 20;8:129. doi: 10.1186/s12918-014-0129-8 (PMC4251984; doi:10.1186/s12918-014-0129-8)
Supplement: Additional file 6: — Topological parameters of the global interaction network (GLIN) and other three viruses networks. It contains general parameters for the entire networks and for each particular protein in each network. [file 12918_2014_129_MOESM6_ESM.xlsx]

## Sheet: Topological parameters
		Global Interaction Network			Global Interaction Network
					Protein	Clustering Coefficient	Closeness Centrality	Degree	Betweenness Centrality	Neighborhood Connectivity	Topological Coefficient
		Clustering Coefficient	0.605		P1	1	0.5	2	0	6.5	0.8125
		Connected Components	1		HC-Pro	1	0.588235	5	0	7	0.7
		Network Diameter	3		P3	1	0.5	2	0	6	0.75
		Network Radius	2		6K1	0	0.47619	1	0	8	0
		Network Centralization	0.533		CI	0.4	0.714286	8	0.259259	4.166	0.444444
		Characteristic Path Length	1745		6K2	1	0.526316	2	0	7.5	0.833333
		Avg. Number of Neighbors	3.636		VPg	0.428571	0.769231	9	0.192593	4.414	0.414286
		Number of Nodes	11		NIaPro	0.321429	0.833333	10	0.414815	3.625	0.388889
		Network Density	0.364		NIb	0.666667	0.588235	6	0.0296296	5.25	0.583333
		Network Heterogeneity	0.634		CP	0.833333	0.625	6	0.0148148	6.25	0.625
		Number of Self-loops	6		P3N-PIPO	0	0.434783	1	0	6	0
		PPV			PPV
					Protein	Clustering Coefficient	Closeness Centrality	Degree	Betweenness Centrality	Neighborhood Connectivity	Topological Coefficient
		Clustering Coefficient	0.651		P1	1	0.625	4	0	7.25	0.725
		Connected Components	1		HC-Pro	0	0.526316	2	0	10	0
		Network Diameter	2		P3	1	0.588235	3	0	8	0.8
		Network Radius	1		6K1	1	0.588235	3	0	7.666	0.766667
		Network Centralization	0.644		CI	0.355556	1	11	0.477778	4.2	0.5
		Characteristic Path Length	1.527		6K2	0.8	0.666667	6	0.0148148	6.6	0.66
		Avg. Number of Neighbors	4.727		VPg	0.8	0.714286	7	0.0185185	6.333	0.633333
		Number of Nodes	11		NIaPro	0.571429	0.833333	9	0.1	5.25	0.525
		Network Density	0.473		NIb	0.733333	0.714286	7	0.0277778	6.166	0.616667
		Network Heterogeneity	0.557		CP	0.9	0.666667	6	0.00555556	6.8	0.68
		Number of Self-loops	6		P3N-PIPO	0	0.526316	1	0	10	0
		SMV-P			SMV-P
					Protein	Clustering Coefficient	Closeness Centrality	Degree	Betweenness Centrality	Neighborhood Connectivity	Topological Coefficient
		Clustering Coefficient	0.664		P1	0	0	0	0	0	0
		Connected Components	3		HC-Pro	0.833333	0.666667	5	0.0119048	6	0.75
		Network Diameter	2		P3	1	0.615385	3	0	7.333	0.916667
		Network Radius	1		6K1	1	0.666667	4	0	6.75	0.84375
		Network Centralization	0.489		CI	0.8	0.727273	6	0.0238095	6	0.75
		Characteristic Path Length	1.389		6K2	1	0.615385	3	0	7.333	0.916667
		Avg. Number of Neighbors	4		VPg	0.666667	0.8	7	0.0595238	5.166	0.645833
		Number of Nodes	11		NIaPro	0.5	1	9	0.202381	4.5	0.5625
		Network Density	0.4		NIb	0.5	1	9	0.202381	4.5	0.5625
		Network Heterogeneity	0.64		CP	1	0.615385	4	0	6.666	0.833333
		Number of Self-loops	6		P3N-PIPO	0	0	0	0	0	0
		SYSV-O			SYSV-O
					Protein	Clustering Coefficient	Closeness Centrality	Degree	Betweenness Centrality	Neighborhood Connectivity	Topological Coefficient
		Clustering Coefficient	0.594		P1	0.733333	0.75	7	0.0243056	6.666	0.740741
		Connected Components	2		HC-Pro	0.666667	0.642857	5	0.00810185	7.5	0.833333
		Network Diameter	2		P3	0.535714	0.9	8	0.0983796	5.5	0.611111
		Network Radius	2		6K1	0.833333	0.642857	4	0.00347222	7.5	0.833333
		Network Centralization	0.333		CI	0.733333	0.75	7	0.0243056	6.666	0.740741
		Characteristic Path Length	1.359		6K2	0.833333	0.642857	4	0.00347222	7.5	0.833333
		Avg. Number of Neighbors	5.273		VPg	0.464286	0.9	9	0.118056	5.25	0.583333
		Number of Nodes	11		NIaPro	0.464286	0.9	9	0.118056	5.25	0.583333
		Network Density	0.527		NIb	0.666667	0.642857	5	0.00810185	7.5	0.833333
		Network Heterogeneity	0.436		CP	0.6	0.75	7	0.0381944	6	0.666667
		Number of Self-loops	8		P3N-PIPO	0	0	0	0	0	0
