# Supplementary material for: Topology analysis and visualization of Potyvirus protein-protein interaction network
Source: BMC Syst Biol. 2014 Nov 20;8:129. doi: 10.1186/s12918-014-0129-8 (PMC4251984; doi:10.1186/s12918-014-0129-8)
Supplement: Additional file 7: — Statistical description of the regressions and correlations performed in the study. [file 12918_2014_129_MOESM7_ESM.xlsx]

## Sheet: Regressions and correlations
			Linear regression results
	Y	X	R2	g.l.	p-value	coefficient
	Clustering coefficient	Degree	0.869	8	<0,001	-0.141
	Topological coefficient	Degree	0.957	8	<0,001	-0.087
	Closeness centrality	Degree	0.954	10	<0,001	0.038
	Average neighborhood connectivity	Number of neighbors	0.93	6	<0,001	-0.541
			Non linear regression (quadratic)
	Y	X	R2	g.l.	p-value	coefficient
	Betwenness centrality	Degree	0.837	10	<0,001	0.004
			Linear correlation
	Y	X	r	g.l.	p-value
	Y2H Mean intensity	Y2H Frequency	0.249	45	0.172
	RC	Average degree	0.871	24	-0.034
