# Supplementary material for: Topology analysis and visualization of Potyvirus protein-protein interaction network
Source: BMC Syst Biol. 2014 Nov 20;8:129. doi: 10.1186/s12918-014-0129-8 (PMC4251984; doi:10.1186/s12918-014-0129-8)
Supplement: Additional file 8: — A. thaliana interactome coverage. Starting from each viral protein the table shows how many interactions they reach in each step. [file 12918_2014_129_MOESM8_ESM.xlsx]

## Sheet: A. thaliana coverage
				Accumulative Steps
				1	2	3	4	5	6	7	8	9	10	11	12
		Proteins	P1	1	3	16	126	1356	3254	4422	4713	4775	4781	4782	4782
			HC-Pro	14	23	81	220	1536	3505	4511	4751	4790	4794	4794	4794
			P3	5	38	899	2370	4233	4643	4765	4780	4783	4783	4783	4783
			6K1	0	0	0	0	0	0	0	0	0	0	0	0
			CI	2	2	2	2	2	2	2	2	2	2	2	2
			6K2	0	0	0	0	0	0	0	0	0	0	0	0
			VPg	11	85	383	2071	3909	4611	4756	4781	4785	4785	4785	4785
			NIaPro	3	13	68	625	2510	4156	4645	4764	4779	4782	4782	4782
			NIb	4	16	77	642	2645	4200	4669	4768	4781	4782	4782	4782
			CP	4	5	25	63	603	2241	4101	4640	4770	4784	4785	4785
			P3N-PIPO	1	1	1	1	1	1	1	1	1	1	1	1
