# Supplementary material for: Topology analysis and visualization of Potyvirus protein-protein interaction network
Source: BMC Syst Biol. 2014 Nov 20;8:129. doi: 10.1186/s12918-014-0129-8 (PMC4251984; doi:10.1186/s12918-014-0129-8)
Supplement: Additional file 9: — Simpson index evolution for each pair of viral proteins. [file 12918_2014_129_MOESM9_ESM.xlsx]

## Sheet: Simpson index
				Steps
				1	2	3	4	5	6	7	8	9	10	11	12
		P1	1	1	1	1	1	1	1	1	1	1	1	1	1	P1
			2	0	0	0	0.11	0.59	0.89	0.98	1	1	1	1	1	HCPro
			3	0	0	0.44	0.94	1	1	1	1	1	1	1	1	P3
			4	0	0	0	0	0	0	0	0	0	0	0	0	6K1
			5	0	0	0	0	0	0	0	0	0	0	0	0	CI
			6	0	0	0	0	0	0	0	0	0	0	0	0	6K2
			7	0	0	0.31	0.92	1	1	1	1	1	1	1	1	VPg
			8	0	0	0	0.53	0.93	0.98	1	1	1	1	1	1	NIaPro
			9	0	0	0	0.53	0.93	0.99	1	1	1	1	1	1	NIb
			10	0	0	0	0.02	0.5	0.86	0.98	0.99	1	1	1	1	CP
			11	0	0	0	0	0	0	0	0	0	0	0	0	P3N-PIPO
		HC-Pro	12	0	0	0	0.11	0.59	0.89	0.98	1	1	1	1	1	P1
			13	1	1	1	1	1	1	1	1	1	1	1	1	HCPro
			14	0	0.04	0.59	0.8	0.99	1	1	1	1	1	1	1	P3
			15	0	0	0	0	0	0	0	0	0	0	0	0	6K1
			16	0	0	0	0	0	0	0	0	0	0	0	0	CI
			17	0	0	0	0	0	0	0	0	0	0	0	0	6K2
			18	0.18	0.3	0.16	0.57	0.91	0.99	1	1	1	1	1	1	VPg
			19	0	0	0.01	0.4	0.77	0.97	0.99	1	1	1	1	1	NIaPro
			20	0	0	0.01	0.4	0.78	0.97	0.99	1	1	1	1	1	NIb
			21	0	0	0.12	0.54	0.94	0.97	1	1	1	1	1	1	CP
			22	0	0	0	0	0	0	0	0	0	0	0	0	P3N-PIPO
		P3	23	0	0	0.44	0.94	1	1	1	1	1	1	1	1	P1
			24	0	0.04	0.59	0.8	0.99	1	1	1	1	1	1	1	HCPro
			25	1	1	1	1	1	1	1	1	1	1	1	1	P3
			26	0	0	0	0	0	0	0	0	0	0	0	0	6K1
			27	0	0	0	0	0	0	0	0	0	0	0	0	CI
			28	0	0	0	0	0	0	0	0	0	0	0	0	6K2
			29	0	0	0.36	0.76	0.96	0.99	1	1	1	1	1	1	VPg
			30	0	0	0.56	0.94	1	1	1	1	1	1	1	1	NIaPro
			31	0	0	0.51	0.93	0.99	1	1	1	1	1	1	1	NIb
			32	0	0	0.28	0.71	0.99	1	1	1	1	1	1	1	CP
			33	0	0	0	0	0	0	0	0	0	0	0	0	P3N-PIPO
		6K1	34	0	0	0	0	0	0	0	0	0	0	0	0	P1
			35	0	0	0	0	0	0	0	0	0	0	0	0	HCPro
			36	0	0	0	0	0	0	0	0	0	0	0	0	P3
			37	0	0	0	0	0	0	0	0	0	0	0	0	6K1
			38	0	0	0	0	0	0	0	0	0	0	0	0	CI
			39	0	0	0	0	0	0	0	0	0	0	0	0	6K2
			40	0	0	0	0	0	0	0	0	0	0	0	0	VPg
			41	0	0	0	0	0	0	0	0	0	0	0	0	NIaPro
			42	0	0	0	0	0	0	0	0	0	0	0	0	NIb
			43	0	0	0	0	0	0	0	0	0	0	0	0	CP
			44	0	0	0	0	0	0	0	0	0	0	0	0	P3N-PIPO
		CI	45	0	0	0	0	0	0	0	0	0	0	0	0	P1
			46	0	0	0	0	0	0	0	0	0	0	0	0	HCPro
			47	0	0	0	0	0	0	0	0	0	0	0	0	P3
			48	0	0	0	0	0	0	0	0	0	0	0	0	6K1
			49	1	1	1	1	1	1	1	1	1	1	1	1	CI
			50	0	0	0	0	0	0	0	0	0	0	0	0	6K2
			51	0	0	0	0	0	0	0	0	0	0	0	0	VPg
			52	0	0	0	0	0	0	0	0	0	0	0	0	NIaPro
			53	0	0	0	0	0	0	0	0	0	0	0	0	NIb
			54	0	0	0	0	0	0	0	0	0	0	0	0	CP
			55	0	0	0	0	0	0	0	0	0	0	0	0	P3N-PIPO
		6K2	56	0	0	0	0	0	0	0	0	0	0	0	0	P1
			57	0	0	0	0	0	0	0	0	0	0	0	0	HCPro
			58	0	0	0	0	0	0	0	0	0	0	0	0	P3
			59	0	0	0	0	0	0	0	0	0	0	0	0	6K1
			60	0	0	0	0	0	0	0	0	0	0	0	0	CI
			61	0	0	0	0	0	0	0	0	0	0	0	0	6K2
			62	0	0	0	0	0	0	0	0	0	0	0	0	VPg
			63	0	0	0	0	0	0	0	0	0	0	0	0	NIaPro
			64	0	0	0	0	0	0	0	0	0	0	0	0	NIb
			65	0	0	0	0	0	0	0	0	0	0	0	0	CP
			66	0	0	0	0	0	0	0	0	0	0	0	0	P3N-PIPO
		VPg	67	0	0	0.31	0.92	1	1	1	1	1	1	1	1	P1
			68	0.18	0.3	0.16	0.57	0.91	0.99	1	1	1	1	1	1	HCPro
			69	0	0	0.36	0.76	0.96	0.99	1	1	1	1	1	1	P3
			70	0	0	0	0	0	0	0	0	0	0	0	0	6K1
			71	0	0	0	0	0	0	0	0	0	0	0	0	CI
			72	0	0	0	0	0	0	0	0	0	0	0	0	6K2
			73	1	1	1	1	1	1	1	1	1	1	1	1	VPg
			74	1	1	1	1	1	1	1	1	1	1	1	1	NIaPro
			75	0.75	0.81	0.88	0.98	0.99	1	1	1	1	1	1	1	NIb
			76	0	0	0	0.3	0.87	1	1	1	1	1	1	1	CP
			77	0	0	0	0	0	0	0	0	0	0	0	0	P3N-PIPO
		NIaPro	78	0	0	0	0.53	0.93	0.98	1	1	1	1	1	1	P1
			79	0	0	0.01	0.4	0.77	0.97	0.99	1	1	1	1	1	HCPro
			80	0	0	0.56	0.94	1	1	1	1	1	1	1	1	P3
			81	0	0	0	0	0	0	0	0	0	0	0	0	6K1
			82	0	0	0	0	0	0	0	0	0	0	0	0	CI
			83	0	0	0	0	0	0	0	0	0	0	0	0	6K2
			84	1	1	1	1	1	1	1	1	1	1	1	1	VPg
			85	1	1	1	1	1	1	1	1	1	1	1	1	NIaPro
			86	1	1	1	1	1	1	1	1	1	1	1	1	NIb
			87	0	0	0	0.13	0.77	0.98	1	1	1	1	1	1	CP
			88	0	0	0	0	0	0	0	0	0	0	0	0	P3N-PIPO
		NIb	89	0	0	0	0.53	0.93	0.99	1	1	1	1	1	1	P1
			90	0	0	0.01	0.4	0.78	0.97	0.99	1	1	1	1	1	HCPro
			91	0	0	0.51	0.93	0.99	1	1	1	1	1	1	1	P3
			92	0	0	0	0	0	0	0	0	0	0	0	0	6K1
			93	0	0	0	0	0	0	0	0	0	0	0	0	CI
			94	0	0	0	0	0	0	0	0	0	0	0	0	6K2
			95	0.75	0.81	0.88	0.98	0.99	1	1	1	1	1	1	1	VPg
			96	1	1	1	1	1	1	1	1	1	1	1	1	NIaPro
			97	1	1	1	1	1	1	1	1	1	1	1	1	NIb
			98	0	0	0	0.13	0.77	0.98	1	1	1	1	1	1	CP
			99	0	0	0	0	0	0	0	0	0	0	0	0	P3N-PIPO
		CP	100	0	0	0	0.02	0.5	0.86	0.98	0.99	1	1	1	1	P1
			101	0	0	0.12	0.54	0.94	0.97	1	1	1	1	1	1	HCPro
			102	0	0	0.28	0.71	0.99	1	1	1	1	1	1	1	P3
			103	0	0	0	0	0	0	0	0	0	0	0	0	6K1
			104	0	0	0	0	0	0	0	0	0	0	0	0	CI
			105	0	0	0	0	0	0	0	0	0	0	0	0	6K2
			106	0	0	0	0.3	0.87	1	1	1	1	1	1	1	VPg
			107	0	0	0	0.13	0.77	0.98	1	1	1	1	1	1	NIaPro
			108	0	0	0	0.13	0.77	0.98	1	1	1	1	1	1	NIb
			109	1	1	1	1	1	1	1	1	1	1	1	1	CP
			110	0	0	0	0	0	0	0	0	0	0	0	0	P3N-PIPO
		P3N-PIPO	111	0	0	0	0	0	0	0	0	0	0	0	0	P1
			112	0	0	0	0	0	0	0	0	0	0	0	0	HCPro
			113	0	0	0	0	0	0	0	0	0	0	0	0	P3
			114	0	0	0	0	0	0	0	0	0	0	0	0	6K1
			115	0	0	0	0	0	0	0	0	0	0	0	0	CI
			116	0	0	0	0	0	0	0	0	0	0	0	0	6K2
			117	0	0	0	0	0	0	0	0	0	0	0	0	VPg
			118	0	0	0	0	0	0	0	0	0	0	0	0	NIaPro
			119	0	0	0	0	0	0	0	0	0	0	0	0	NIb
			120	0	0	0	0	0	0	0	0	0	0	0	0	CP
			121	1	1	1	1	1	1	1	1	1	1	1	1	P3N-PIPO
